# Supplementary material for: Visible-light-induced oxidant and metal-free dehydrogenative cascade trifluoromethylation and oxidation of 1,6-enynes with water
Source: Chem Sci. 2017 Jul 10;8(9):6633–44. doi: 10.1039/c7sc02556d (PMC5625288; doi:10.1039/c7sc02556d)
Supplement: Supplementary file 3 [file SC-008-C7SC02556D-s003.cif]

# Electronic Supplementary Material (ESI) for Chemical Science.
# This journal is © The Royal Society of Chemistry 2017

####################################################################### 
# 
# This file contains crystal structure data downloaded from the 
# Cambridge Structural Database (CSD) hosted by the Cambridge 
# Crystallographic Data Centre (CCDC).
# 
# Full information about CCDC data access policies and citation 
# guidelines are available at http://www.ccdc.cam.ac.uk/access/V1 
# 
# Audit and citation data items may have been added by the CCDC. 
# Please retain this information to preserve the provenance of 
# this file and to allow appropriate attribution of the data. 
# 
#######################################################################

data_SJ_768
_database_code_depnum_ccdc_archive 'CCDC 1526058'
_audit_update_record             
;
2017-01-07 deposited with the CCDC.
2017-07-10 downloaded from the CCDC.
;

_audit_creation_date             2017-01-02T11:17:36-00:00
_audit_creation_method           'WinGX routine CIF_UPDATE'
_audit_conform_dict_name         cif_core.dic
_audit_conform_dict_version      2.4.3
_audit_conform_dict_location     ftp://ftp.iucr.org/pub/cif_core.dic

#----------------------------------------------------------------------------#
#                   CHEMICAL INFORMATION                                     #
#----------------------------------------------------------------------------#

_chemical_formula_moiety         'C18  H14  F3  N1  O2'
_chemical_formula_sum            'C18 H14 F3 N O2'
_chemical_formula_weight         333.3
_chemical_absolute_configuration unk

#----------------------------------------------------------------------------#
#                   UNIT CELL INFORMATION                                    #
#----------------------------------------------------------------------------#

_symmetry_cell_setting           orthorhombic
_symmetry_space_group_name_H-M   'P 21 21 21'
_symmetry_space_group_name_Hall  'P 2ac 2ab'
_symmetry_Int_Tables_number      19
loop_
_symmetry_equiv_pos_as_xyz
'x, y, z'
'-x+1/2, -y, z+1/2'
'-x, y+1/2, -z+1/2'
'x+1/2, -y+1/2, -z'

_cell_length_a                   8.8605(8)
_cell_length_b                   12.7157(14)
_cell_length_c                   13.9809(14)
_cell_angle_alpha                90
_cell_angle_beta                 90
_cell_angle_gamma                90
_cell_volume                     1575.2(3)
_cell_formula_units_Z            4
_cell_measurement_temperature    298(2)
_cell_measurement_reflns_used    24
_cell_measurement_theta_min      2.722
_cell_measurement_theta_max      25.114
_cell_measurement_wavelength     0.71073

#----------------------------------------------------------------------------#
#                   CRYSTAL INFORMATION                                      #
#----------------------------------------------------------------------------#

_exptl_crystal_description       NEEDLE
_exptl_crystal_colour            YELLOW
_exptl_crystal_size_max          0.05
_exptl_crystal_size_mid          0.04
_exptl_crystal_size_min          0.02
_exptl_crystal_density_diffrn    1.405
_exptl_crystal_density_method    'not measured'
_exptl_crystal_F_000             688

#----------------------------------------------------------------------------#
#                   ABSORPTION CORRECTION                                    #
#----------------------------------------------------------------------------#

_exptl_absorpt_coefficient_mu    0.115
_exptl_absorpt_correction_type   none
_shelx_estimated_absorpt_T_min   0.994
_shelx_estimated_absorpt_T_max   0.998

#----------------------------------------------------------------------------#
#                   DATA COLLECTION                                          #
#----------------------------------------------------------------------------#

_diffrn_ambient_temperature      298(2)
_diffrn_radiation_wavelength     0.71073
_diffrn_radiation_type           MoK\a
_diffrn_radiation_probe          x-ray
_diffrn_measurement_device_type  'Bruker D8 VENTURE'
_diffrn_measurement_method       '\f and \w scans'
_diffrn_standards_number         0
_diffrn_standards_interval_time  .
_diffrn_standards_interval_count .
_diffrn_standards_decay_%        ?
_diffrn_reflns_av_R_equivalents  0.07
_diffrn_reflns_av_unetI/netI     0.0618
_diffrn_reflns_number            12288
_diffrn_reflns_limit_h_min       -10
_diffrn_reflns_limit_h_max       10
_diffrn_reflns_limit_k_min       -12
_diffrn_reflns_limit_k_max       15
_diffrn_reflns_limit_l_min       -16
_diffrn_reflns_limit_l_max       16
_diffrn_reflns_theta_min         2.722
_diffrn_reflns_theta_max         25.114
_diffrn_reflns_theta_full        25.114
_diffrn_measured_fraction_theta_full 0.991
_diffrn_measured_fraction_theta_max 0.991
_diffrn_reflns_Laue_measured_fraction_full 0.991
_diffrn_reflns_Laue_measured_fraction_max 0.991
_diffrn_reflns_point_group_measured_fraction_full 0.99
_diffrn_reflns_point_group_measured_fraction_max 0.99
_reflns_Friedel_fraction_full    0.988
_reflns_Friedel_fraction_max     0.988
_reflns_Friedel_coverage         0.726
_reflns_number_total             2788
_reflns_number_gt                2198
_reflns_threshold_expression     'I > 2\s(I)'

#----------------------------------------------------------------------------#
#                   COMPUTER PROGRAMS USED                                   #
#----------------------------------------------------------------------------#

_computing_data_collection       'Bruker APEX3'
_computing_cell_refinement       'Bruker SAINT'
_computing_data_reduction        'Bruker SAINT'
_computing_structure_solution    'SHELXT 2014/5 (Sheldrick, 2014)'
_computing_structure_refinement  'SHELXL-2016/4 (Sheldrick, 2016)'
_computing_molecular_graphics    'Ortep for Windows (Farrugia, 2012)'
_computing_publication_material  'WinGX publication routines (Farrugia, 2012)'

#----------------------------------------------------------------------------#
#                   STRUCTURE SOLUTION                                       #
#----------------------------------------------------------------------------#

_atom_sites_solution_hydrogens   geom

#----------------------------------------------------------------------------#
#                   REFINEMENT INFORMATION                                   #
#----------------------------------------------------------------------------#

_refine_ls_structure_factor_coef Fsqd
_refine_ls_matrix_type           full
_refine_ls_weighting_scheme      calc
_refine_ls_weighting_details     
'w=1/[\s^2^(Fo^2^)+(0.0432P)^2^+0.0635P] where P=(Fo^2^+2Fc^2^)/3'
_refine_ls_hydrogen_treatment    constr
_refine_ls_extinction_method     none
_refine_ls_number_reflns         2788
_refine_ls_number_parameters     218
_refine_ls_number_restraints     0
_refine_ls_number_constraints    0
_refine_ls_R_factor_all          0.0722
_refine_ls_R_factor_gt           0.0445
_refine_ls_wR_factor_ref         0.0914
_refine_ls_wR_factor_gt          0.0826
_refine_ls_goodness_of_fit_ref   1.044
_refine_ls_restrained_S_all      1.044
_refine_ls_shift/su_max          0
_refine_ls_shift/su_mean         0
_refine_ls_abs_structure_details 
;
 Flack x determined using 746 quotients [(I+)-(I-)]/[(I+)+(I-)]
 (Parsons, Flack and Wagner, Acta Cryst. B69 (2013) 249-259).
;
_refine_ls_abs_structure_Flack   0.3(5)
_refine_diff_density_max         0.181
_refine_diff_density_min         -0.261
_refine_diff_density_rms         0.047

#----------------------------------------------------------------------------#
#                   CONSTRAINTS AND RESTRAINTS                               #
#----------------------------------------------------------------------------#


#----------------------------------------------------------------------------#
#                   ATOMIC TYPES, COORDINATES AND THERMAL PARAMETERS         #
#----------------------------------------------------------------------------#

loop_
_atom_type_symbol
_atom_type_description
_atom_type_scat_dispersion_real
_atom_type_scat_dispersion_imag
_atom_type_scat_source
C C 0.0033 0.0016 'International Tables Vol C Tables 4.2.6.8 and 6.1.1.4'
H H 0 0 'International Tables Vol C Tables 4.2.6.8 and 6.1.1.4'
F F 0.0171 0.0103 'International Tables Vol C Tables 4.2.6.8 and 6.1.1.4'
N N 0.0061 0.0033 'International Tables Vol C Tables 4.2.6.8 and 6.1.1.4'
O O 0.0106 0.006 'International Tables Vol C Tables 4.2.6.8 and 6.1.1.4'

loop_
_atom_site_label
_atom_site_type_symbol
_atom_site_fract_x
_atom_site_fract_y
_atom_site_fract_z
_atom_site_U_iso_or_equiv
_atom_site_adp_type
_atom_site_occupancy
_atom_site_site_symmetry_order
_atom_site_calc_flag
_atom_site_refinement_flags_posn
_atom_site_refinement_flags_adp
_atom_site_refinement_flags_occupancy
_atom_site_disorder_assembly
_atom_site_disorder_group
F2 F 0.6960(2) 0.57490(18) 0.28827(16) 0.0395(6) Uani 1 1 d . . . . .
F3 F 0.7961(2) 0.7193(2) 0.33671(16) 0.0460(7) Uani 1 1 d . . . . .
O1 O 0.3976(2) 0.55518(19) 0.18801(16) 0.0240(6) Uani 1 1 d . . . . .
F1 F 0.8601(2) 0.6534(2) 0.20056(17) 0.0475(7) Uani 1 1 d . . . . .
O2 O -0.0791(3) 0.3334(2) 0.45866(18) 0.0372(7) Uani 1 1 d . . . . .
N1 N 0.4793(3) 0.8491(2) 0.31826(19) 0.0236(7) Uani 1 1 d . . . . .
H1 H 0.544591 0.898909 0.313589 0.028 Uiso 1 1 calc R U . . .
C1 C 0.4903(4) 0.7554(3) 0.2740(2) 0.0192(8) Uani 1 1 d . . . . .
C8 C 0.3480(4) 0.8544(3) 0.3726(2) 0.0208(8) Uani 1 1 d . . . . .
C14 C 0.1317(4) 0.4421(3) 0.4581(2) 0.0230(8) Uani 1 1 d . . . . .
H14 H 0.138035 0.43223 0.523902 0.028 Uiso 1 1 calc R U . . .
C13 C 0.2337(4) 0.5072(3) 0.4118(2) 0.0225(8) Uani 1 1 d . . . . .
H13 H 0.306651 0.542541 0.447121 0.027 Uiso 1 1 calc R U . . .
C11 C 0.3368(3) 0.5890(3) 0.2624(2) 0.0188(8) Uani 1 1 d . . . . .
C2 C 0.3670(3) 0.6932(3) 0.2994(2) 0.0190(8) Uani 1 1 d . . . . .
C12 C 0.2283(3) 0.5201(3) 0.3133(2) 0.0183(8) Uani 1 1 d . . . . .
C3 C 0.2745(3) 0.7571(3) 0.3623(2) 0.0174(8) Uani 1 1 d . . . . .
C5 C 0.0772(4) 0.8272(3) 0.4605(2) 0.0271(9) Uani 1 1 d . . . . .
H5 H -0.015364 0.819471 0.491142 0.033 Uiso 1 1 calc R U . . .
C4 C 0.1335(4) 0.7452(3) 0.4081(2) 0.0229(8) Uani 1 1 d . . . . .
H4 H 0.079761 0.682636 0.40275 0.028 Uiso 1 1 calc R U . . .
C15 C 0.0199(4) 0.3919(3) 0.4055(3) 0.0238(8) Uani 1 1 d . . . . .
C16 C 0.0130(4) 0.4036(3) 0.3069(2) 0.0263(9) Uani 1 1 d . . . . .
H16 H -0.061939 0.369962 0.271837 0.032 Uiso 1 1 calc R U . . .
C9 C 0.6220(4) 0.7322(3) 0.2102(2) 0.0239(8) Uani 1 1 d . . . . .
H9A H 0.586976 0.693181 0.154853 0.029 Uiso 1 1 calc R U . . .
H9B H 0.664364 0.798043 0.187529 0.029 Uiso 1 1 calc R U . . .
C17 C 0.1191(3) 0.4659(3) 0.2615(2) 0.0224(8) Uani 1 1 d . . . . .
H17 H 0.117384 0.471599 0.195193 0.027 Uiso 1 1 calc R U . . .
C7 C 0.2923(4) 0.9374(3) 0.4246(2) 0.0265(8) Uani 1 1 d . . . . .
H7 H 0.344199 1.000663 0.429701 0.032 Uiso 1 1 calc R U . . .
C10 C 0.7430(4) 0.6704(3) 0.2592(3) 0.0321(10) Uani 1 1 d . . . . .
C6 C 0.1544(4) 0.9216(3) 0.4692(3) 0.0302(9) Uani 1 1 d . . . . .
H6 H 0.112765 0.975493 0.505682 0.036 Uiso 1 1 calc R U . . .
C18 C -0.2033(5) 0.2870(4) 0.4087(3) 0.0580(14) Uani 1 1 d . . . . .
H18A H -0.255954 0.340375 0.373422 0.087 Uiso 1 1 calc R U . . .
H18B H -0.27093 0.255143 0.453882 0.087 Uiso 1 1 calc R U . . .
H18C H -0.166443 0.234398 0.365383 0.087 Uiso 1 1 calc R U . . .

loop_
_atom_site_aniso_label
_atom_site_aniso_U_11
_atom_site_aniso_U_22
_atom_site_aniso_U_33
_atom_site_aniso_U_23
_atom_site_aniso_U_13
_atom_site_aniso_U_12
F2 0.0319(11) 0.0309(15) 0.0558(14) 0.0115(12) 0.0010(11) 0.0057(10)
F3 0.0310(11) 0.0543(18) 0.0526(14) -0.0054(13) -0.0133(11) -0.0023(12)
O1 0.0275(12) 0.0227(15) 0.0218(13) -0.0017(12) 0.0034(11) 0.0010(11)
F1 0.0237(11) 0.0476(16) 0.0713(17) 0.0019(13) 0.0179(12) 0.0078(11)
O2 0.0405(15) 0.0366(19) 0.0344(15) -0.0025(14) 0.0047(13) -0.0204(14)
N1 0.0208(15) 0.0203(18) 0.0297(16) -0.0021(15) 0.0021(14) -0.0054(13)
C1 0.0194(17) 0.018(2) 0.0203(17) 0.0021(16) -0.0013(15) 0.0018(16)
C8 0.0198(18) 0.020(2) 0.0231(19) -0.0005(16) -0.0017(15) 0.0003(16)
C14 0.030(2) 0.020(2) 0.0197(17) 0.0013(17) 0.0005(16) -0.0014(17)
C13 0.0232(17) 0.019(2) 0.0250(19) -0.0014(17) -0.0049(17) -0.0001(15)
C11 0.0160(17) 0.023(2) 0.0177(19) 0.0040(16) -0.0057(15) 0.0021(15)
C2 0.0181(17) 0.017(2) 0.0217(19) -0.0002(16) -0.0014(16) 0.0011(15)
C12 0.0176(16) 0.016(2) 0.0218(18) -0.0021(16) -0.0002(15) 0.0013(15)
C3 0.0184(16) 0.016(2) 0.0172(16) 0.0010(15) -0.0037(15) 0.0034(16)
C5 0.0239(19) 0.030(3) 0.028(2) 0.0001(19) 0.0068(16) 0.0022(17)
C4 0.0220(17) 0.023(2) 0.0235(18) -0.0016(17) 0.0019(16) -0.0033(16)
C15 0.0243(18) 0.019(2) 0.0284(19) 0.0012(17) 0.0056(18) -0.0037(17)
C16 0.0225(19) 0.026(2) 0.030(2) -0.0064(18) -0.0051(17) -0.0022(18)
C9 0.0216(17) 0.023(2) 0.0269(19) 0.0017(17) 0.0042(16) -0.0024(17)
C17 0.0254(18) 0.023(2) 0.0192(18) -0.0030(17) -0.0012(16) 0.0006(18)
C7 0.0295(18) 0.020(2) 0.0300(19) -0.0031(18) -0.0009(17) -0.0005(17)
C10 0.024(2) 0.031(3) 0.041(2) 0.000(2) 0.007(2) -0.0016(18)
C6 0.034(2) 0.028(3) 0.029(2) -0.0043(19) 0.0059(18) 0.0067(18)
C18 0.057(3) 0.063(4) 0.053(3) 0.004(3) -0.005(3) -0.046(3)


#----------------------------------------------------------------------------#
#                   MOLECULAR GEOMETRY                                       #
#----------------------------------------------------------------------------#

_geom_special_details            
;
 All esds (except the esd in the dihedral angle between two l.s. planes)
 are estimated using the full covariance matrix.  The cell esds are taken
 into account individually in the estimation of esds in distances, angles
 and torsion angles; correlations between esds in cell parameters are only
 used when they are defined by crystal symmetry.  An approximate (isotropic)
 treatment of cell esds is used for estimating esds involving l.s. planes.
;
loop_
_geom_bond_atom_site_label_1
_geom_bond_atom_site_label_2
_geom_bond_distance
_geom_bond_site_symmetry_2
_geom_bond_publ_flag
F2 C10 1.347(4) . ?
F3 C10 1.335(4) . ?
O1 C11 1.248(4) . ?
F1 C10 1.340(4) . ?
O2 C15 1.369(4) . ?
O2 C18 1.431(4) . ?
N1 C1 1.346(4) . ?
N1 C8 1.391(4) . ?
N1 H1 0.86 . ?
C1 C2 1.395(5) . ?
C1 C9 1.499(5) . ?
C8 C7 1.373(5) . ?
C8 C3 1.407(5) . ?
C14 C13 1.385(5) . ?
C14 C15 1.390(5) . ?
C14 H14 0.93 . ?
C13 C12 1.388(5) . ?
C13 H13 0.93 . ?
C11 C2 1.447(5) . ?
C11 C12 1.481(4) . ?
C2 C3 1.451(4) . ?
C12 C17 1.392(4) . ?
C3 C4 1.412(4) . ?
C5 C4 1.370(5) . ?
C5 C6 1.387(5) . ?
C5 H5 0.93 . ?
C4 H4 0.93 . ?
C15 C16 1.387(5) . ?
C16 C17 1.384(5) . ?
C16 H16 0.93 . ?
C9 C10 1.496(5) . ?
C9 H9A 0.97 . ?
C9 H9B 0.97 . ?
C17 H17 0.93 . ?
C7 C6 1.386(5) . ?
C7 H7 0.93 . ?
C6 H6 0.93 . ?
C18 H18A 0.96 . ?
C18 H18B 0.96 . ?
C18 H18C 0.96 . ?

loop_
_geom_angle_atom_site_label_1
_geom_angle_atom_site_label_2
_geom_angle_atom_site_label_3
_geom_angle
_geom_angle_site_symmetry_1
_geom_angle_site_symmetry_3
_geom_angle_publ_flag
C15 O2 C18 116.9(3) . . ?
C1 N1 C8 110.8(3) . . ?
C1 N1 H1 124.6 . . ?
C8 N1 H1 124.6 . . ?
N1 C1 C2 109.2(3) . . ?
N1 C1 C9 120.3(3) . . ?
C2 C1 C9 130.6(3) . . ?
C7 C8 N1 128.9(3) . . ?
C7 C8 C3 124.3(3) . . ?
N1 C8 C3 106.8(3) . . ?
C13 C14 C15 119.4(3) . . ?
C13 C14 H14 120.3 . . ?
C15 C14 H14 120.3 . . ?
C14 C13 C12 120.9(3) . . ?
C14 C13 H13 119.6 . . ?
C12 C13 H13 119.6 . . ?
O1 C11 C2 122.2(3) . . ?
O1 C11 C12 118.5(3) . . ?
C2 C11 C12 119.3(3) . . ?
C1 C2 C11 125.0(3) . . ?
C1 C2 C3 106.2(3) . . ?
C11 C2 C3 128.6(3) . . ?
C13 C12 C17 118.7(3) . . ?
C13 C12 C11 121.6(3) . . ?
C17 C12 C11 119.7(3) . . ?
C8 C3 C4 117.2(3) . . ?
C8 C3 C2 107.0(3) . . ?
C4 C3 C2 135.6(3) . . ?
C4 C5 C6 121.8(3) . . ?
C4 C5 H5 119.1 . . ?
C6 C5 H5 119.1 . . ?
C5 C4 C3 118.9(3) . . ?
C5 C4 H4 120.5 . . ?
C3 C4 H4 120.5 . . ?
O2 C15 C16 124.7(3) . . ?
O2 C15 C14 114.8(3) . . ?
C16 C15 C14 120.5(3) . . ?
C17 C16 C15 119.2(3) . . ?
C17 C16 H16 120.4 . . ?
C15 C16 H16 120.4 . . ?
C10 C9 C1 112.9(3) . . ?
C10 C9 H9A 109 . . ?
C1 C9 H9A 109 . . ?
C10 C9 H9B 109 . . ?
C1 C9 H9B 109 . . ?
H9A C9 H9B 107.8 . . ?
C16 C17 C12 121.2(3) . . ?
C16 C17 H17 119.4 . . ?
C12 C17 H17 119.4 . . ?
C8 C7 C6 116.4(3) . . ?
C8 C7 H7 121.8 . . ?
C6 C7 H7 121.8 . . ?
F3 C10 F1 107.4(3) . . ?
F3 C10 F2 106.5(3) . . ?
F1 C10 F2 106.2(3) . . ?
F3 C10 C9 112.3(3) . . ?
F1 C10 C9 111.1(3) . . ?
F2 C10 C9 113.0(3) . . ?
C7 C6 C5 121.4(3) . . ?
C7 C6 H6 119.3 . . ?
C5 C6 H6 119.3 . . ?
O2 C18 H18A 109.5 . . ?
O2 C18 H18B 109.5 . . ?
H18A C18 H18B 109.5 . . ?
O2 C18 H18C 109.5 . . ?
H18A C18 H18C 109.5 . . ?
H18B C18 H18C 109.5 . . ?

_shelx_res_file                  
;
TITL TRYAJA_a_a.res in P2(1)2(1)2(1)
 shelx.res created by SHELXL-2016/4 at 11:17:16 on 02-Jan-2017
CELL  0.71073   8.8605  12.7157  13.9809   90.000   90.000   90.000
ZERR     4.00   0.0008   0.0014   0.0014    0.000    0.000    0.000
LATT  -1
SYMM  1/2 - X, - Y, 1/2 + Z
SYMM  - X, 1/2 + Y, 1/2 - Z
SYMM  1/2 + X, 1/2 - Y, - Z
SFAC  C    H    F    N    O
UNIT  72 56 12 4 8
MERG   2
FMAP   2
PLAN    5
SIZE     0.020   0.040   0.050
ACTA
BOND   $H
L.S.  50
TEMP    20.00
WGHT    0.043200    0.063500
FVAR       0.73219
F2    3    0.696046    0.574902    0.288275    11.00000    0.03186    0.03087 =
         0.05581    0.01152    0.00095    0.00574
F3    3    0.796147    0.719250    0.336707    11.00000    0.03096    0.05435 =
         0.05257   -0.00540   -0.01332   -0.00233
O1    5    0.397578    0.555182    0.188012    11.00000    0.02748    0.02269 =
         0.02177   -0.00166    0.00335    0.00098
F1    3    0.860114    0.653404    0.200558    11.00000    0.02368    0.04759 =
         0.07128    0.00194    0.01794    0.00782
O2    5   -0.079062    0.333392    0.458660    11.00000    0.04055    0.03661 =
         0.03440   -0.00251    0.00473   -0.02044
N1    4    0.479316    0.849120    0.318264    11.00000    0.02078    0.02031 =
         0.02972   -0.00206    0.00207   -0.00541
AFIX  43
H1    2    0.544591    0.898909    0.313589    11.00000   -1.20000
AFIX   0
C1    1    0.490277    0.755403    0.273991    11.00000    0.01942    0.01777 =
         0.02027    0.00208   -0.00133    0.00178
C8    1    0.348049    0.854439    0.372586    11.00000    0.01977    0.01952 =
         0.02311   -0.00050   -0.00172    0.00032
C14   1    0.131720    0.442146    0.458119    11.00000    0.02985    0.01957 =
         0.01966    0.00128    0.00046   -0.00139
AFIX  43
H14   2    0.138035    0.432230    0.523902    11.00000   -1.20000
AFIX   0
C13   1    0.233678    0.507150    0.411766    11.00000    0.02318    0.01929 =
         0.02497   -0.00136   -0.00492   -0.00011
AFIX  43
H13   2    0.306651    0.542541    0.447121    11.00000   -1.20000
AFIX   0
C11   1    0.336822    0.588967    0.262449    11.00000    0.01604    0.02253 =
         0.01771    0.00404   -0.00567    0.00214
C2    1    0.366997    0.693181    0.299382    11.00000    0.01807    0.01737 =
         0.02168   -0.00020   -0.00140    0.00105
C12   1    0.228345    0.520149    0.313259    11.00000    0.01761    0.01555 =
         0.02178   -0.00212   -0.00023    0.00134
C3    1    0.274467    0.757056    0.362299    11.00000    0.01843    0.01643 =
         0.01724    0.00101   -0.00369    0.00336
C5    1    0.077153    0.827248    0.460533    11.00000    0.02394    0.02970 =
         0.02777    0.00006    0.00684    0.00223
AFIX  43
H5    2   -0.015364    0.819471    0.491142    11.00000   -1.20000
AFIX   0
C4    1    0.133503    0.745184    0.408098    11.00000    0.02197    0.02326 =
         0.02354   -0.00164    0.00192   -0.00334
AFIX  43
H4    2    0.079761    0.682636    0.402750    11.00000   -1.20000
AFIX   0
C15   1    0.019942    0.391889    0.405486    11.00000    0.02426    0.01862 =
         0.02837    0.00122    0.00558   -0.00366
C16   1    0.013044    0.403580    0.306932    11.00000    0.02246    0.02627 =
         0.03005   -0.00638   -0.00510   -0.00217
AFIX  43
H16   2   -0.061939    0.369962    0.271837    11.00000   -1.20000
AFIX   0
C9    1    0.622042    0.732235    0.210154    11.00000    0.02155    0.02333 =
         0.02693    0.00166    0.00420   -0.00240
AFIX  23
H9A   2    0.586976    0.693181    0.154853    11.00000   -1.20000
H9B   2    0.664364    0.798043    0.187529    11.00000   -1.20000
AFIX   0
C17   1    0.119118    0.465885    0.261500    11.00000    0.02542    0.02274 =
         0.01919   -0.00297   -0.00116    0.00063
AFIX  43
H17   2    0.117384    0.471599    0.195193    11.00000   -1.20000
AFIX   0
C7    1    0.292253    0.937355    0.424632    11.00000    0.02951    0.02004 =
         0.02996   -0.00313   -0.00085   -0.00052
AFIX  43
H7    2    0.344199    1.000663    0.429701    11.00000   -1.20000
AFIX   0
C10   1    0.743050    0.670405    0.259181    11.00000    0.02418    0.03066 =
         0.04148   -0.00029    0.00668   -0.00158
C6    1    0.154364    0.921636    0.469207    11.00000    0.03379    0.02779 =
         0.02896   -0.00432    0.00586    0.00670
AFIX  43
H6    2    0.112765    0.975493    0.505682    11.00000   -1.20000
AFIX   0
C18   1   -0.203319    0.287011    0.408729    11.00000    0.05748    0.06310 =
         0.05348    0.00415   -0.00504   -0.04551
AFIX 137
H18A  2   -0.255954    0.340375    0.373422    11.00000   -1.50000
H18B  2   -0.270930    0.255143    0.453882    11.00000   -1.50000
H18C  2   -0.166443    0.234398    0.365383    11.00000   -1.50000
AFIX   0
HKLF    4
 
 
 
 
REM  TRYAJA_a_a.res in P2(1)2(1)2(1)
REM R1 =  0.0445 for    2198 Fo > 4sig(Fo)  and  0.0722 for all    2788 data
REM    218 parameters refined using      0 restraints
 
END
 
WGHT      0.0428      0.0727
 
REM Highest difference peak  0.181,  deepest hole -0.261,  1-sigma level  0.047
Q1    1   0.7725  0.6125  0.4179  11.00000  0.05    0.18
Q2    1  -0.0474  0.3191  0.2249  11.00000  0.05    0.17
Q3    1   0.0162  0.2009  0.3994  11.00000  0.05    0.16
Q4    1   0.5312  0.9248  0.1770  11.00000  0.05    0.16
Q5    1   0.6561  0.5732  0.1987  11.00000  0.05    0.15
;
_shelx_res_checksum              18431
####################################################################### 
# 
# This file contains crystal structure data downloaded from the 
# Cambridge Structural Database (CSD) hosted by the Cambridge 
# Crystallographic Data Centre (CCDC).
# 
# Full information about CCDC data access policies and citation 
# guidelines are available at http://www.ccdc.cam.ac.uk/access/V1 
# 
# Audit and citation data items may have been added by the CCDC. 
# Please retain this information to preserve the provenance of 
# this file and to allow appropriate attribution of the data. 
# 
#######################################################################

data_SJ_639
_database_code_depnum_ccdc_archive 'CCDC 1526060'
_audit_update_record             
;
2017-01-07 deposited with the CCDC.
2017-07-10 downloaded from the CCDC.
;

_audit_creation_date             2016-05-02T19:14:35-00:00
_audit_creation_method           'WinGX routine CIF_UPDATE'
_audit_conform_dict_name         cif_core.dic
_audit_conform_dict_version      2.4.3
_audit_conform_dict_location     ftp://ftp.iucr.org/pub/cif_core.dic

#----------------------------------------------------------------------------#
#                   CHEMICAL INFORMATION                                     #
#----------------------------------------------------------------------------#

_chemical_formula_moiety         'C17  H11  F3  O3'
_chemical_formula_sum            'C17 H11 F3 O3'
_chemical_formula_weight         320.26

#----------------------------------------------------------------------------#
#                   UNIT CELL INFORMATION                                    #
#----------------------------------------------------------------------------#

_symmetry_cell_setting           orthorhombic
_symmetry_space_group_name_H-M   'P b c a'
_symmetry_space_group_name_Hall  '-P 2ac 2ab'
_symmetry_Int_Tables_number      61
loop_
_symmetry_equiv_pos_as_xyz
'x, y, z'
'-x+1/2, -y, z+1/2'
'-x, y+1/2, -z+1/2'
'x+1/2, -y+1/2, -z'
'-x, -y, -z'
'x-1/2, y, -z-1/2'
'x, -y-1/2, z-1/2'
'-x-1/2, y-1/2, z'

_cell_length_a                   10.159(4)
_cell_length_b                   9.480(4)
_cell_length_c                   29.456(10)
_cell_angle_alpha                90
_cell_angle_beta                 90
_cell_angle_gamma                90
_cell_volume                     2836.9(18)
_cell_formula_units_Z            8
_cell_measurement_temperature    140(2)
_cell_measurement_reflns_used    24
_cell_measurement_theta_min      2.435
_cell_measurement_theta_max      25.856
_cell_measurement_wavelength     0.71073

#----------------------------------------------------------------------------#
#                   CRYSTAL INFORMATION                                      #
#----------------------------------------------------------------------------#

_exptl_crystal_description       rod
_exptl_crystal_colour            colorless
_exptl_crystal_size_max          0.03
_exptl_crystal_size_mid          0.02
_exptl_crystal_size_min          0.01
_exptl_crystal_density_diffrn    1.5
_exptl_crystal_density_method    'not measured'
_exptl_crystal_F_000             1312

#----------------------------------------------------------------------------#
#                   ABSORPTION CORRECTION                                    #
#----------------------------------------------------------------------------#

_exptl_absorpt_coefficient_mu    0.128
_exptl_absorpt_correction_type   none

#----------------------------------------------------------------------------#
#                   DATA COLLECTION                                          #
#----------------------------------------------------------------------------#

_diffrn_ambient_temperature      140(2)
_diffrn_radiation_wavelength     0.71073
_diffrn_radiation_type           MoK\a
_diffrn_radiation_probe          x-ray
_diffrn_measurement_device_type  'Bruker D8 VENTURE'
_diffrn_measurement_method       '\f and \w scans'
_diffrn_standards_number         0
_diffrn_standards_interval_time  .
_diffrn_standards_interval_count .
_diffrn_standards_decay_%        ?
_diffrn_reflns_av_R_equivalents  0.0992
_diffrn_reflns_av_unetI/netI     0.0666
_diffrn_reflns_number            18646
_diffrn_reflns_limit_h_min       -12
_diffrn_reflns_limit_h_max       12
_diffrn_reflns_limit_k_min       -11
_diffrn_reflns_limit_k_max       11
_diffrn_reflns_limit_l_min       -35
_diffrn_reflns_limit_l_max       32
_diffrn_reflns_theta_min         2.435
_diffrn_reflns_theta_max         25.856
_diffrn_reflns_theta_full        25.242
_diffrn_measured_fraction_theta_full 1
_diffrn_measured_fraction_theta_max 0.989
_diffrn_reflns_Laue_measured_fraction_full 1
_diffrn_reflns_Laue_measured_fraction_max 0.989
_diffrn_reflns_point_group_measured_fraction_full 1
_diffrn_reflns_point_group_measured_fraction_max 0.989
_reflns_Friedel_coverage         0
_reflns_number_total             2709
_reflns_number_gt                1850
_reflns_threshold_expression     'I > 2\s(I)'

#----------------------------------------------------------------------------#
#                   COMPUTER PROGRAMS USED                                   #
#----------------------------------------------------------------------------#

_computing_data_collection       'Bruker APEX2'
_computing_cell_refinement       'Bruker SAINT'
_computing_data_reduction        'Bruker SAINT'
_computing_structure_solution    'SHELXS-97 (Sheldrick 2008)'
_computing_structure_refinement  'SHELXL-2014/7 (Sheldrick, 2014)'
_computing_molecular_graphics    'Ortep for Windows (Farrugia, 2012)'
_computing_publication_material  'WinGX publication routines (Farrugia, 2012)'

#----------------------------------------------------------------------------#
#                   STRUCTURE SOLUTION                                       #
#----------------------------------------------------------------------------#

_atom_sites_solution_hydrogens   geom

#----------------------------------------------------------------------------#
#                   REFINEMENT INFORMATION                                   #
#----------------------------------------------------------------------------#

_refine_ls_structure_factor_coef Fsqd
_refine_ls_matrix_type           full
_refine_ls_weighting_scheme      calc
_refine_ls_weighting_details     
'w=1/[\s^2^(Fo^2^)+(0.0412P)^2^+3.0550P] where P=(Fo^2^+2Fc^2^)/3'
_refine_ls_hydrogen_treatment    constr
_refine_ls_extinction_method     none
_refine_ls_number_reflns         2709
_refine_ls_number_parameters     209
_refine_ls_number_restraints     0
_refine_ls_number_constraints    0
_refine_ls_R_factor_all          0.1075
_refine_ls_R_factor_gt           0.0635
_refine_ls_wR_factor_ref         0.1409
_refine_ls_wR_factor_gt          0.1258
_refine_ls_goodness_of_fit_ref   1.081
_refine_ls_restrained_S_all      1.081
_refine_ls_shift/su_max          0
_refine_ls_shift/su_mean         0
_refine_diff_density_max         0.229
_refine_diff_density_min         -0.25
_refine_diff_density_rms         0.054

#----------------------------------------------------------------------------#
#                   CONSTRAINTS AND RESTRAINTS                               #
#----------------------------------------------------------------------------#


#----------------------------------------------------------------------------#
#                   ATOMIC TYPES, COORDINATES AND THERMAL PARAMETERS         #
#----------------------------------------------------------------------------#

loop_
_atom_type_symbol
_atom_type_description
_atom_type_scat_dispersion_real
_atom_type_scat_dispersion_imag
_atom_type_scat_source
C C 0.0033 0.0016 'International Tables Vol C Tables 4.2.6.8 and 6.1.1.4'
H H 0 0 'International Tables Vol C Tables 4.2.6.8 and 6.1.1.4'
O O 0.0106 0.006 'International Tables Vol C Tables 4.2.6.8 and 6.1.1.4'
F F 0.0171 0.0103 'International Tables Vol C Tables 4.2.6.8 and 6.1.1.4'

loop_
_atom_site_label
_atom_site_type_symbol
_atom_site_fract_x
_atom_site_fract_y
_atom_site_fract_z
_atom_site_U_iso_or_equiv
_atom_site_adp_type
_atom_site_occupancy
_atom_site_site_symmetry_order
_atom_site_calc_flag
_atom_site_refinement_flags_posn
_atom_site_refinement_flags_adp
_atom_site_refinement_flags_occupancy
_atom_site_disorder_assembly
_atom_site_disorder_group
O3 O 0.5869(2) 0.6605(2) 0.35824(6) 0.0330(5) Uani 1 1 d . . . . .
O2 O 0.29344(19) 0.5137(2) 0.17568(6) 0.0328(5) Uani 1 1 d . . . . .
H02 H 0.2283 0.5611 0.1669 0.049 Uiso 1 1 calc R U . . .
O1 O 0.3445(2) 0.9351(2) 0.43250(6) 0.0337(5) Uani 1 1 d . . . . .
F3 F 0.5318(2) 0.8350(2) 0.50033(6) 0.0610(6) Uani 1 1 d . . . . .
F2 F 0.7328(2) 0.8645(3) 0.48207(7) 0.0669(7) Uani 1 1 d . . . . .
F1 F 0.6287(3) 0.6828(2) 0.45917(7) 0.0723(7) Uani 1 1 d . . . . .
C11 C 0.4729(3) 0.6908(3) 0.34738(9) 0.0259(7) Uani 1 1 d . . . . .
C13 C 0.3294(3) 0.7259(3) 0.27848(9) 0.0259(7) Uani 1 1 d . . . . .
H13 H 0.2956 0.8098 0.2917 0.031 Uiso 1 1 calc R U . . .
C15 C 0.3336(3) 0.5612(3) 0.21681(9) 0.0248(7) Uani 1 1 d . . . . .
C12 C 0.4201(3) 0.6453(3) 0.30257(9) 0.0245(6) Uani 1 1 d . . . . .
C6 C 0.2476(3) 0.7873(3) 0.38172(9) 0.0284(7) Uani 1 1 d . . . . .
C7 C 0.3909(3) 0.7757(3) 0.37775(9) 0.0272(7) Uani 1 1 d . . . . .
C1 C 0.2265(3) 0.8864(3) 0.41545(9) 0.0307(7) Uani 1 1 d . . . . .
C8 C 0.4411(3) 0.8651(3) 0.40968(9) 0.0285(7) Uani 1 1 d . . . . .
C17 C 0.4686(3) 0.5229(3) 0.28238(10) 0.0280(7) Uani 1 1 d . . . . .
H17 H 0.5321 0.4676 0.298 0.034 Uiso 1 1 calc R U . . .
C14 C 0.2876(3) 0.6858(3) 0.23559(9) 0.0264(7) Uani 1 1 d . . . . .
H14 H 0.2278 0.7435 0.2192 0.032 Uiso 1 1 calc R U . . .
C16 C 0.4259(3) 0.4813(3) 0.24026(10) 0.0287(7) Uani 1 1 d . . . . .
H16 H 0.4596 0.3973 0.2271 0.034 Uiso 1 1 calc R U . . .
C9 C 0.5775(3) 0.9004(3) 0.42476(9) 0.0324(7) Uani 1 1 d . . . . .
H09B H 0.5829 1.0028 0.4312 0.039 Uiso 1 1 calc R U . . .
H09A H 0.6399 0.8791 0.3999 0.039 Uiso 1 1 calc R U . . .
C5 C 0.1372(3) 0.7219(3) 0.36261(10) 0.0363(8) Uani 1 1 d . . . . .
H5 H 0.1469 0.6502 0.3403 0.044 Uiso 1 1 calc R U . . .
C4 C 0.0138(3) 0.7640(4) 0.37692(11) 0.0429(9) Uani 1 1 d . . . . .
H4 H -0.062 0.7207 0.3641 0.051 Uiso 1 1 calc R U . . .
C2 C 0.1043(3) 0.9320(3) 0.42985(10) 0.0399(8) Uani 1 1 d . . . . .
H2 H 0.0944 1.0031 0.4523 0.048 Uiso 1 1 calc R U . . .
C10 C 0.6175(3) 0.8200(4) 0.46628(11) 0.0408(8) Uani 1 1 d . . . . .
C3 C -0.0017(3) 0.8685(4) 0.40968(11) 0.0441(9) Uani 1 1 d . . . . .
H3 H -0.088 0.8964 0.4183 0.053 Uiso 1 1 calc R U . . .

loop_
_atom_site_aniso_label
_atom_site_aniso_U_11
_atom_site_aniso_U_22
_atom_site_aniso_U_33
_atom_site_aniso_U_23
_atom_site_aniso_U_13
_atom_site_aniso_U_12
O3 0.0315(13) 0.0386(12) 0.0290(11) -0.0016(9) -0.0003(9) 0.0031(10)
O2 0.0323(13) 0.0344(12) 0.0318(12) -0.0117(9) -0.0034(9) 0.0053(10)
O1 0.0357(13) 0.0354(12) 0.0299(12) -0.0043(10) 0.0017(10) 0.0010(10)
F3 0.0595(13) 0.0866(16) 0.0369(11) 0.0130(11) 0.0069(10) 0.0024(12)
F2 0.0462(13) 0.1055(18) 0.0491(13) -0.0023(12) -0.0137(10) -0.0124(13)
F1 0.113(2) 0.0496(13) 0.0540(13) -0.0022(11) -0.0261(13) 0.0180(13)
C11 0.0295(17) 0.0223(15) 0.0261(16) 0.0035(12) 0.0023(13) -0.0006(14)
C13 0.0312(16) 0.0186(14) 0.0279(16) -0.0034(12) 0.0048(13) 0.0025(13)
C15 0.0249(16) 0.0241(15) 0.0255(16) -0.0048(12) 0.0039(12) -0.0033(13)
C12 0.0267(16) 0.0222(14) 0.0245(15) 0.0013(12) 0.0022(12) -0.0038(13)
C6 0.0308(16) 0.0296(16) 0.0248(15) 0.0068(13) 0.0015(13) -0.0014(14)
C7 0.0331(17) 0.0251(15) 0.0234(15) 0.0052(12) -0.0001(13) -0.0008(14)
C1 0.0369(19) 0.0326(17) 0.0225(15) 0.0055(13) -0.0005(13) 0.0024(15)
C8 0.0325(18) 0.0275(15) 0.0255(16) 0.0030(13) 0.0035(13) 0.0011(14)
C17 0.0276(16) 0.0215(15) 0.0349(18) 0.0035(13) -0.0033(13) 0.0015(13)
C14 0.0282(17) 0.0235(15) 0.0275(16) 0.0026(12) -0.0001(13) 0.0032(13)
C16 0.0273(16) 0.0183(14) 0.0405(18) -0.0085(13) 0.0008(14) 0.0017(13)
C9 0.0380(19) 0.0331(17) 0.0261(16) -0.0024(13) 0.0024(14) -0.0059(15)
C5 0.039(2) 0.0380(18) 0.0321(17) 0.0060(14) 0.0013(14) -0.0084(16)
C4 0.0328(19) 0.056(2) 0.040(2) 0.0155(18) -0.0026(16) -0.0089(17)
C2 0.039(2) 0.046(2) 0.0344(19) 0.0056(16) 0.0073(16) 0.0079(17)
C10 0.038(2) 0.051(2) 0.0336(18) -0.0074(17) 0.0018(16) -0.0032(17)
C3 0.035(2) 0.057(2) 0.040(2) 0.0165(18) 0.0095(16) 0.0076(18)


#----------------------------------------------------------------------------#
#                   MOLECULAR GEOMETRY                                       #
#----------------------------------------------------------------------------#

_geom_special_details            
;
 All esds (except the esd in the dihedral angle between two l.s. planes)
 are estimated using the full covariance matrix.  The cell esds are taken
 into account individually in the estimation of esds in distances, angles
 and torsion angles; correlations between esds in cell parameters are only
 used when they are defined by crystal symmetry.  An approximate (isotropic)
 treatment of cell esds is used for estimating esds involving l.s. planes.
;
loop_
_geom_bond_atom_site_label_1
_geom_bond_atom_site_label_2
_geom_bond_distance
_geom_bond_site_symmetry_2
_geom_bond_publ_flag
O3 C11 1.235(3) . ?
O2 C15 1.355(3) . ?
O2 H02 0.84 . ?
O1 C8 1.362(3) . ?
O1 C1 1.379(4) . ?
F3 C10 1.335(4) . ?
F2 C10 1.329(4) . ?
F1 C10 1.323(4) . ?
C11 C7 1.464(4) . ?
C11 C12 1.489(4) . ?
C13 C14 1.386(4) . ?
C13 C12 1.391(4) . ?
C13 H13 0.95 . ?
C15 C14 1.386(4) . ?
C15 C16 1.389(4) . ?
C12 C17 1.394(4) . ?
C6 C1 1.384(4) . ?
C6 C5 1.399(4) . ?
C6 C7 1.465(4) . ?
C7 C8 1.365(4) . ?
C1 C2 1.381(4) . ?
C8 C9 1.493(4) . ?
C17 C16 1.372(4) . ?
C17 H17 0.95 . ?
C14 H14 0.95 . ?
C16 H16 0.95 . ?
C9 C10 1.497(4) . ?
C9 H09B 0.99 . ?
C9 H09A 0.99 . ?
C5 C4 1.382(4) . ?
C5 H5 0.95 . ?
C4 C3 1.392(5) . ?
C4 H4 0.95 . ?
C2 C3 1.370(5) . ?
C2 H2 0.95 . ?
C3 H3 0.95 . ?

loop_
_geom_angle_atom_site_label_1
_geom_angle_atom_site_label_2
_geom_angle_atom_site_label_3
_geom_angle
_geom_angle_site_symmetry_1
_geom_angle_site_symmetry_3
_geom_angle_publ_flag
C15 O2 H02 109.5 . . ?
C8 O1 C1 106.5(2) . . ?
O3 C11 C7 120.2(2) . . ?
O3 C11 C12 120.0(2) . . ?
C7 C11 C12 119.7(3) . . ?
C14 C13 C12 121.2(3) . . ?
C14 C13 H13 119.4 . . ?
C12 C13 H13 119.4 . . ?
O2 C15 C14 122.6(3) . . ?
O2 C15 C16 117.8(2) . . ?
C14 C15 C16 119.6(3) . . ?
C13 C12 C17 118.3(3) . . ?
C13 C12 C11 122.1(2) . . ?
C17 C12 C11 119.4(3) . . ?
C1 C6 C5 117.8(3) . . ?
C1 C6 C7 105.2(3) . . ?
C5 C6 C7 137.0(3) . . ?
C8 C7 C11 123.4(3) . . ?
C8 C7 C6 105.6(2) . . ?
C11 C7 C6 131.0(3) . . ?
O1 C1 C2 124.4(3) . . ?
O1 C1 C6 110.7(3) . . ?
C2 C1 C6 124.9(3) . . ?
O1 C8 C7 111.9(2) . . ?
O1 C8 C9 114.4(2) . . ?
C7 C8 C9 133.7(3) . . ?
C16 C17 C12 120.9(3) . . ?
C16 C17 H17 119.6 . . ?
C12 C17 H17 119.6 . . ?
C15 C14 C13 119.6(3) . . ?
C15 C14 H14 120.2 . . ?
C13 C14 H14 120.2 . . ?
C17 C16 C15 120.4(3) . . ?
C17 C16 H16 119.8 . . ?
C15 C16 H16 119.8 . . ?
C8 C9 C10 112.4(3) . . ?
C8 C9 H09B 109.1 . . ?
C10 C9 H09B 109.1 . . ?
C8 C9 H09A 109.1 . . ?
C10 C9 H09A 109.1 . . ?
H09B C9 H09A 107.9 . . ?
C4 C5 C6 118.4(3) . . ?
C4 C5 H5 120.8 . . ?
C6 C5 H5 120.8 . . ?
C5 C4 C3 121.3(3) . . ?
C5 C4 H4 119.3 . . ?
C3 C4 H4 119.3 . . ?
C3 C2 C1 115.9(3) . . ?
C3 C2 H2 122.1 . . ?
C1 C2 H2 122.1 . . ?
F1 C10 F2 107.0(3) . . ?
F1 C10 F3 106.2(3) . . ?
F2 C10 F3 106.1(3) . . ?
F1 C10 C9 113.3(3) . . ?
F2 C10 C9 111.3(3) . . ?
F3 C10 C9 112.5(3) . . ?
C2 C3 C4 121.6(3) . . ?
C2 C3 H3 119.2 . . ?
C4 C3 H3 119.2 . . ?

_shelx_res_file                  
;
 
    shelx.res created by SHELXL-2014/7
 
TITL TRYHH_a.res in Pbca
CELL  0.71073  10.1591   9.4800  29.4561   90.000   90.000   90.000
ZERR     8.00   0.0036   0.0036   0.0100    0.000    0.000    0.000
LATT   1
SYMM  1/2 - X, - Y, 1/2 + Z
SYMM  - X, 1/2 + Y, 1/2 - Z
SYMM  1/2 + X, 1/2 - Y, - Z
SFAC  C    H    O    F
UNIT  136 88 24 24
MERG   2
FMAP   2
PLAN    5
ACTA
BOND   $H
L.S.  50
TEMP  -133.12
WGHT    0.041200    3.055000
FVAR       0.36512
O3    3    0.586898    0.660473    0.358238    11.00000    0.03150    0.03860 =
         0.02903   -0.00163   -0.00034    0.00314
O2    3    0.293441    0.513750    0.175678    11.00000    0.03231    0.03441 =
         0.03176   -0.01167   -0.00338    0.00534
AFIX 147
H02   2    0.228326    0.561146    0.166948    11.00000   -1.50000
AFIX   0
O1    3    0.344493    0.935050    0.432499    11.00000    0.03569    0.03543 =
         0.02989   -0.00429    0.00174    0.00099
F3    4    0.531847    0.834995    0.500328    11.00000    0.05950    0.08657 =
         0.03688    0.01300    0.00693    0.00237
F2    4    0.732824    0.864515    0.482073    11.00000    0.04618    0.10546 =
         0.04910   -0.00233   -0.01371   -0.01243
F1    4    0.628657    0.682763    0.459171    11.00000    0.11321    0.04963 =
         0.05398   -0.00217   -0.02614    0.01799
C11   1    0.472937    0.690795    0.347375    11.00000    0.02946    0.02226 =
         0.02608    0.00349    0.00226   -0.00064
C13   1    0.329430    0.725877    0.278485    11.00000    0.03125    0.01857 =
         0.02790   -0.00344    0.00481    0.00250
AFIX  43
H13   2    0.295553    0.809815    0.291671    11.00000   -1.20000
AFIX   0
C15   1    0.333619    0.561194    0.216806    11.00000    0.02493    0.02409 =
         0.02550   -0.00477    0.00387   -0.00331
C12   1    0.420114    0.645343    0.302566    11.00000    0.02673    0.02221 =
         0.02449    0.00133    0.00224   -0.00380
C6    1    0.247568    0.787278    0.381720    11.00000    0.03079    0.02963 =
         0.02481    0.00677    0.00152   -0.00140
C7    1    0.390926    0.775712    0.377752    11.00000    0.03312    0.02506 =
         0.02344    0.00521   -0.00007   -0.00078
C1    1    0.226496    0.886411    0.415451    11.00000    0.03691    0.03262 =
         0.02255    0.00554   -0.00050    0.00245
C8    1    0.441084    0.865139    0.409680    11.00000    0.03248    0.02749 =
         0.02546    0.00303    0.00350    0.00106
C17   1    0.468638    0.522924    0.282385    11.00000    0.02764    0.02150 =
         0.03493    0.00347   -0.00333    0.00146
AFIX  43
H17   2    0.532127    0.467588    0.297990    11.00000   -1.20000
AFIX   0
C14   1    0.287624    0.685817    0.235591    11.00000    0.02822    0.02345 =
         0.02752    0.00264   -0.00010    0.00317
AFIX  43
H14   2    0.227778    0.743466    0.219162    11.00000   -1.20000
AFIX   0
C16   1    0.425883    0.481299    0.240265    11.00000    0.02730    0.01834 =
         0.04055   -0.00853    0.00076    0.00166
AFIX  43
H16   2    0.459605    0.397307    0.227067    11.00000   -1.20000
AFIX   0
C9    1    0.577514    0.900430    0.424757    11.00000    0.03796    0.03308 =
         0.02612   -0.00243    0.00238   -0.00586
AFIX  23
H09B  2    0.582890    1.002766    0.431193    11.00000   -1.20000
H09A  2    0.639859    0.879110    0.399854    11.00000   -1.20000
AFIX   0
C5    1    0.137233    0.721864    0.362606    11.00000    0.03873    0.03804 =
         0.03213    0.00600    0.00130   -0.00840
AFIX  43
H5    2    0.146949    0.650200    0.340313    11.00000   -1.20000
AFIX   0
C4    1    0.013810    0.763972    0.376922    11.00000    0.03276    0.05585 =
         0.03997    0.01554   -0.00258   -0.00888
AFIX  43
H4    2   -0.061974    0.720723    0.364144    11.00000   -1.20000
AFIX   0
C2    1    0.104312    0.932016    0.429846    11.00000    0.03912    0.04607 =
         0.03440    0.00556    0.00729    0.00792
AFIX  43
H2    2    0.094427    1.003055    0.452337    11.00000   -1.20000
AFIX   0
C10   1    0.617498    0.819990    0.466278    11.00000    0.03779    0.05093 =
         0.03360   -0.00742    0.00175   -0.00323
C3    1   -0.001747    0.868455    0.409681    11.00000    0.03541    0.05663 =
         0.04014    0.01655    0.00953    0.00761
AFIX  43
H3    2   -0.088034    0.896382    0.418268    11.00000   -1.20000
AFIX   0
HKLF    4
 
REM  TRYHH_a.res in Pbca
REM R1 =  0.0635 for    1850 Fo > 4sig(Fo)  and  0.1075 for all    2709 data
REM    209 parameters refined using      0 restraints
 
END
 
WGHT      0.0412      3.0551
 
REM Highest difference peak  0.229,  deepest hole -0.250,  1-sigma level  0.054
Q1    1   0.3114  0.7279  0.3786  11.00000  0.05    0.23
Q2    1   0.5973  0.7326  0.3837  11.00000  0.05    0.22
Q3    1   0.2970  0.6683  0.2641  11.00000  0.05    0.20
Q4    1   0.5224  0.7363  0.4812  11.00000  0.05    0.19
Q5    1   0.4066  0.4769  0.2704  11.00000  0.05    0.19
;
_shelx_res_checksum              53240
####################################################################### 
# 
# This file contains crystal structure data downloaded from the 
# Cambridge Structural Database (CSD) hosted by the Cambridge 
# Crystallographic Data Centre (CCDC).
# 
# Full information about CCDC data access policies and citation 
# guidelines are available at http://www.ccdc.cam.ac.uk/access/V1 
# 
# Audit and citation data items may have been added by the CCDC. 
# Please retain this information to preserve the provenance of 
# this file and to allow appropriate attribution of the data. 
# 
#######################################################################

data_SJ_694
_database_code_depnum_ccdc_archive 'CCDC 1526059'
_audit_update_record             
;
2017-01-07 deposited with the CCDC.
2017-07-10 downloaded from the CCDC.
;

_audit_creation_date             2016-12-04T22:03:58-00:00
_audit_creation_method           'WinGX routine CIF_UPDATE'
_audit_conform_dict_name         cif_core.dic
_audit_conform_dict_version      2.4.3
_audit_conform_dict_location     ftp://ftp.iucr.org/pub/cif_core.dic

#----------------------------------------------------------------------------#
#                   CHEMICAL INFORMATION                                     #
#----------------------------------------------------------------------------#

_chemical_formula_moiety         'C21  H13  F3  O1  S1'
_chemical_formula_sum            'C21 H13 F3 O S'
_chemical_formula_weight         370.37
_chemical_absolute_configuration unk

#----------------------------------------------------------------------------#
#                   UNIT CELL INFORMATION                                    #
#----------------------------------------------------------------------------#

_symmetry_cell_setting           orthorhombic
_symmetry_space_group_name_H-M   'P 21 21 21'
_symmetry_space_group_name_Hall  'P 2ac 2ab'
_symmetry_Int_Tables_number      19
loop_
_symmetry_equiv_pos_as_xyz
'x, y, z'
'x+1/2, -y+1/2, -z'
'-x, y+1/2, -z+1/2'
'-x+1/2, -y, z+1/2'

_cell_length_a                   5.4622(3)
_cell_length_b                   15.8611(10)
_cell_length_c                   19.1121(10)
_cell_angle_alpha                90
_cell_angle_beta                 90
_cell_angle_gamma                90
_cell_volume                     1655.81(16)
_cell_formula_units_Z            4
_cell_measurement_temperature    139(2)
_cell_measurement_reflns_used    24
_cell_measurement_theta_min      2.488
_cell_measurement_theta_max      25.026
_cell_measurement_wavelength     0.71073

#----------------------------------------------------------------------------#
#                   CRYSTAL INFORMATION                                      #
#----------------------------------------------------------------------------#

_exptl_crystal_description       rod
_exptl_crystal_colour            colorless
_exptl_crystal_size_max          0.05
_exptl_crystal_size_mid          0.04
_exptl_crystal_size_min          0.02
_exptl_crystal_density_diffrn    1.486
_exptl_crystal_density_method    'not measured'
_exptl_crystal_F_000             760

#----------------------------------------------------------------------------#
#                   ABSORPTION CORRECTION                                    #
#----------------------------------------------------------------------------#

_exptl_absorpt_coefficient_mu    0.234
_exptl_absorpt_correction_type   none

#----------------------------------------------------------------------------#
#                   DATA COLLECTION                                          #
#----------------------------------------------------------------------------#

_diffrn_ambient_temperature      139(2)
_diffrn_radiation_wavelength     0.71073
_diffrn_radiation_type           MoK\a
_diffrn_radiation_probe          x-ray
_diffrn_measurement_device_type  'Bruker D8 VENTURE'
_diffrn_measurement_method       '\f and \w scans'
_diffrn_standards_number         0
_diffrn_standards_interval_time  .
_diffrn_standards_interval_count .
_diffrn_standards_decay_%        ?
_diffrn_reflns_av_R_equivalents  0.069
_diffrn_reflns_av_unetI/netI     0.0604
_diffrn_reflns_number            11543
_diffrn_reflns_limit_h_min       -5
_diffrn_reflns_limit_h_max       6
_diffrn_reflns_limit_k_min       -18
_diffrn_reflns_limit_k_max       18
_diffrn_reflns_limit_l_min       -22
_diffrn_reflns_limit_l_max       22
_diffrn_reflns_theta_min         2.488
_diffrn_reflns_theta_max         25.026
_diffrn_reflns_theta_full        25.026
_diffrn_measured_fraction_theta_full 0.998
_diffrn_measured_fraction_theta_max 0.998
_diffrn_reflns_Laue_measured_fraction_full 0.998
_diffrn_reflns_Laue_measured_fraction_max 0.998
_diffrn_reflns_point_group_measured_fraction_full 0.997
_diffrn_reflns_point_group_measured_fraction_max 0.997
_reflns_Friedel_fraction_full    0.997
_reflns_Friedel_fraction_max     0.997
_reflns_Friedel_coverage         0.695
_reflns_number_total             2917
_reflns_number_gt                2365
_reflns_threshold_expression     'I > 2\s(I)'

#----------------------------------------------------------------------------#
#                   COMPUTER PROGRAMS USED                                   #
#----------------------------------------------------------------------------#

_computing_data_collection       'Bruker APEX3'
_computing_cell_refinement       'Bruker SAINT'
_computing_data_reduction        'Bruker SAINT'
_computing_structure_solution    'SHELXT 2014/5 (Sheldrick, 2014)'
_computing_structure_refinement  'SHELXL-2016/4 (Sheldrick, 2016)'
_computing_molecular_graphics    'Ortep for Windows (Farrugia, 2012)'
_computing_publication_material  'WinGX publication routines (Farrugia, 2012)'

#----------------------------------------------------------------------------#
#                   STRUCTURE SOLUTION                                       #
#----------------------------------------------------------------------------#

_atom_sites_solution_hydrogens   geom

#----------------------------------------------------------------------------#
#                   REFINEMENT INFORMATION                                   #
#----------------------------------------------------------------------------#

_refine_ls_structure_factor_coef Fsqd
_refine_ls_matrix_type           full
_refine_ls_weighting_scheme      calc
_refine_ls_weighting_details     
'w=1/[\s^2^(Fo^2^)+(0.0339P)^2^+0.1420P] where P=(Fo^2^+2Fc^2^)/3'
_refine_ls_hydrogen_treatment    constr
_refine_ls_extinction_method     none
_refine_ls_number_reflns         2917
_refine_ls_number_parameters     235
_refine_ls_number_restraints     0
_refine_ls_number_constraints    0
_refine_ls_R_factor_all          0.064
_refine_ls_R_factor_gt           0.0418
_refine_ls_wR_factor_ref         0.0826
_refine_ls_wR_factor_gt          0.0755
_refine_ls_goodness_of_fit_ref   1.051
_refine_ls_restrained_S_all      1.051
_refine_ls_shift/su_max          0
_refine_ls_shift/su_mean         0
_refine_ls_abs_structure_details 
;
 Flack x determined using 811 quotients [(I+)-(I-)]/[(I+)+(I-)]
 (Parsons, Flack and Wagner, Acta Cryst. B69 (2013) 249-259).
;
_refine_ls_abs_structure_Flack   0.00(6)
_refine_diff_density_max         0.184
_refine_diff_density_min         -0.198
_refine_diff_density_rms         0.048

#----------------------------------------------------------------------------#
#                   CONSTRAINTS AND RESTRAINTS                               #
#----------------------------------------------------------------------------#


#----------------------------------------------------------------------------#
#                   ATOMIC TYPES, COORDINATES AND THERMAL PARAMETERS         #
#----------------------------------------------------------------------------#

loop_
_atom_type_symbol
_atom_type_description
_atom_type_scat_dispersion_real
_atom_type_scat_dispersion_imag
_atom_type_scat_source
C C 0.0033 0.0016 'International Tables Vol C Tables 4.2.6.8 and 6.1.1.4'
H H 0 0 'International Tables Vol C Tables 4.2.6.8 and 6.1.1.4'
O O 0.0106 0.006 'International Tables Vol C Tables 4.2.6.8 and 6.1.1.4'
F F 0.0171 0.0103 'International Tables Vol C Tables 4.2.6.8 and 6.1.1.4'
S S 0.1246 0.1234 'International Tables Vol C Tables 4.2.6.8 and 6.1.1.4'

loop_
_atom_site_label
_atom_site_type_symbol
_atom_site_fract_x
_atom_site_fract_y
_atom_site_fract_z
_atom_site_U_iso_or_equiv
_atom_site_adp_type
_atom_site_occupancy
_atom_site_site_symmetry_order
_atom_site_calc_flag
_atom_site_refinement_flags_posn
_atom_site_refinement_flags_adp
_atom_site_refinement_flags_occupancy
_atom_site_disorder_assembly
_atom_site_disorder_group
S1 S 0.30581(19) 0.54499(6) 0.18254(5) 0.0290(3) Uani 1 1 d . . . . .
F1 F 0.5056(5) 0.69836(16) -0.01681(10) 0.0516(8) Uani 1 1 d . . . . .
F2 F 0.3981(6) 0.57734(18) 0.02152(11) 0.0725(10) Uani 1 1 d . . . . .
F3 F 0.7640(5) 0.62025(16) 0.03685(11) 0.0527(8) Uani 1 1 d . . . . .
O1 O 0.9382(5) 0.73756(18) 0.16419(12) 0.0357(7) Uani 1 1 d . . . . .
C17 C 0.8305(8) 0.9089(3) 0.5174(2) 0.0367(11) Uani 1 1 d . . . . .
H17 H 0.854924 0.94276 0.55777 0.044 Uiso 1 1 calc R U . . .
C18 C 0.9947(8) 0.9120(2) 0.46402(19) 0.0326(10) Uani 1 1 d . . . . .
H18 H 1.132754 0.948133 0.467502 0.039 Uiso 1 1 calc R U . . .
C19 C 0.9628(7) 0.8618(2) 0.40305(19) 0.0243(9) Uani 1 1 d . . . . .
C20 C 1.1273(8) 0.8641(3) 0.3458(2) 0.0305(10) Uani 1 1 d . . . . .
H20 H 1.265895 0.900237 0.347545 0.037 Uiso 1 1 calc R U . . .
C21 C 1.0888(7) 0.8150(3) 0.28814(19) 0.0288(10) Uani 1 1 d . . . . .
H21 H 1.200004 0.817769 0.249995 0.035 Uiso 1 1 calc R U . . .
C12 C 0.8853(7) 0.7601(2) 0.28458(17) 0.0205(9) Uani 1 1 d . . . . .
C11 C 0.8439(7) 0.7125(2) 0.21793(18) 0.0233(9) Uani 1 1 d . . . . .
C2 C 0.6733(7) 0.6392(2) 0.21736(16) 0.0215(8) Uani 1 1 d . . . . .
C3 C 0.6645(7) 0.5724(2) 0.26899(16) 0.0200(8) Uani 1 1 d . . . . .
C8 C 0.4689(7) 0.5170(2) 0.25702(16) 0.0225(9) Uani 1 1 d . . . . .
C7 C 0.4248(7) 0.4478(2) 0.30015(17) 0.0281(9) Uani 1 1 d . . . . .
H7 H 0.289708 0.411355 0.291896 0.034 Uiso 1 1 calc R U . . .
C6 C 0.5830(8) 0.4336(2) 0.35516(18) 0.0305(10) Uani 1 1 d . . . . .
H6 H 0.553421 0.387878 0.386083 0.037 Uiso 1 1 calc R U . . .
C16 C 0.6261(8) 0.8563(2) 0.51309(19) 0.0309(10) Uani 1 1 d . . . . .
H16 H 0.51185 0.855044 0.550553 0.037 Uiso 1 1 calc R U . . .
C15 C 0.5883(7) 0.8066(2) 0.45576(18) 0.0254(9) Uani 1 1 d . . . . .
H15 H 0.44892 0.770792 0.453683 0.03 Uiso 1 1 calc R U . . .
C14 C 0.7563(7) 0.8082(2) 0.39948(17) 0.0216(9) Uani 1 1 d . . . . .
C13 C 0.7229(7) 0.7570(2) 0.33899(16) 0.0210(9) Uani 1 1 d . . . . .
H13 H 0.585984 0.720183 0.336429 0.025 Uiso 1 1 calc R U . . .
C5 C 0.7849(8) 0.4853(2) 0.36610(18) 0.0291(10) Uani 1 1 d . . . . .
H5 H 0.895505 0.472771 0.403037 0.035 Uiso 1 1 calc R U . . .
C4 C 0.8269(7) 0.5543(2) 0.32406(16) 0.0237(8) Uani 1 1 d . . . . .
H4 H 0.964674 0.589557 0.332235 0.028 Uiso 1 1 calc R U . . .
C1 C 0.4979(7) 0.6299(2) 0.16708(16) 0.0234(9) Uani 1 1 d . . . . .
C9 C 0.4541(8) 0.6853(2) 0.10439(16) 0.0288(10) Uani 1 1 d . . . . .
H9B H 0.277707 0.699311 0.101861 0.035 Uiso 1 1 calc R U . . .
H9A H 0.545607 0.738649 0.110504 0.035 Uiso 1 1 calc R U . . .
C10 C 0.5302(9) 0.6453(3) 0.0371(2) 0.0383(11) Uani 1 1 d . . . . .

loop_
_atom_site_aniso_label
_atom_site_aniso_U_11
_atom_site_aniso_U_22
_atom_site_aniso_U_33
_atom_site_aniso_U_23
_atom_site_aniso_U_13
_atom_site_aniso_U_12
S1 0.0312(6) 0.0293(6) 0.0265(5) -0.0025(4) -0.0036(5) -0.0012(5)
F1 0.074(2) 0.0606(18) 0.0202(11) 0.0105(11) 0.0031(13) 0.0016(16)
F2 0.119(3) 0.067(2) 0.0316(13) -0.0154(13) 0.0083(15) -0.049(2)
F3 0.064(2) 0.0548(18) 0.0396(14) -0.0033(12) 0.0194(13) 0.0231(15)
O1 0.0418(18) 0.0406(18) 0.0248(14) 0.0047(12) 0.0104(13) -0.0064(15)
C17 0.042(3) 0.029(2) 0.040(2) -0.0149(19) -0.010(2) 0.006(2)
C18 0.032(2) 0.021(2) 0.045(2) -0.0013(19) -0.011(2) 0.000(2)
C19 0.020(2) 0.017(2) 0.035(2) 0.0027(17) -0.0060(18) -0.0003(19)
C20 0.024(2) 0.026(2) 0.041(2) 0.0095(19) -0.0054(19) -0.006(2)
C21 0.024(2) 0.033(3) 0.030(2) 0.0098(18) 0.0020(18) -0.001(2)
C12 0.022(2) 0.018(2) 0.0209(18) 0.0072(15) -0.0013(16) -0.0004(17)
C11 0.019(2) 0.028(2) 0.0232(19) 0.0052(16) 0.0009(17) 0.0076(19)
C2 0.026(2) 0.024(2) 0.0148(17) -0.0031(15) 0.0052(17) 0.0046(19)
C3 0.025(2) 0.020(2) 0.0149(16) -0.0021(15) 0.0044(16) 0.0042(19)
C8 0.029(2) 0.019(2) 0.0189(17) -0.0024(15) 0.0031(17) 0.0060(19)
C7 0.034(2) 0.020(2) 0.031(2) -0.0038(18) 0.0068(17) -0.003(2)
C6 0.048(3) 0.017(2) 0.027(2) 0.0017(16) 0.010(2) 0.004(2)
C16 0.032(3) 0.031(3) 0.029(2) -0.0104(18) 0.0006(18) 0.005(2)
C15 0.020(2) 0.025(2) 0.031(2) -0.0011(17) 0.0033(18) -0.0006(18)
C14 0.021(2) 0.017(2) 0.0258(18) 0.0019(15) -0.0060(17) 0.0048(17)
C13 0.020(2) 0.016(2) 0.0266(19) 0.0031(15) -0.0043(16) -0.0023(17)
C5 0.040(3) 0.027(2) 0.0204(19) 0.0038(16) -0.0011(18) 0.009(2)
C4 0.028(2) 0.022(2) 0.0214(17) -0.0035(16) 0.0003(17) 0.0021(19)
C1 0.028(2) 0.022(2) 0.0196(19) -0.0059(16) 0.0044(18) 0.0029(19)
C9 0.036(3) 0.031(2) 0.0202(18) 0.0023(17) 0.0013(19) 0.006(2)
C10 0.054(3) 0.037(3) 0.023(2) -0.001(2) 0.005(2) -0.008(3)


#----------------------------------------------------------------------------#
#                   MOLECULAR GEOMETRY                                       #
#----------------------------------------------------------------------------#

_geom_special_details            
;
 All esds (except the esd in the dihedral angle between two l.s. planes)
 are estimated using the full covariance matrix.  The cell esds are taken
 into account individually in the estimation of esds in distances, angles
 and torsion angles; correlations between esds in cell parameters are only
 used when they are defined by crystal symmetry.  An approximate (isotropic)
 treatment of cell esds is used for estimating esds involving l.s. planes.
;
loop_
_geom_bond_atom_site_label_1
_geom_bond_atom_site_label_2
_geom_bond_distance
_geom_bond_site_symmetry_2
_geom_bond_publ_flag
S1 C1 1.733(4) . ?
S1 C8 1.737(4) . ?
F1 C10 1.338(5) . ?
F2 C10 1.331(5) . ?
F3 C10 1.338(5) . ?
O1 C11 1.216(4) . ?
C17 C18 1.358(6) . ?
C17 C16 1.397(6) . ?
C17 H17 0.95 . ?
C18 C19 1.422(5) . ?
C18 H18 0.95 . ?
C19 C14 1.413(5) . ?
C19 C20 1.416(5) . ?
C20 C21 1.366(5) . ?
C20 H20 0.95 . ?
C21 C12 1.414(5) . ?
C21 H21 0.95 . ?
C12 C13 1.368(5) . ?
C12 C11 1.498(5) . ?
C11 C2 1.491(5) . ?
C2 C1 1.365(5) . ?
C2 C3 1.449(5) . ?
C3 C8 1.402(5) . ?
C3 C4 1.406(5) . ?
C8 C7 1.394(5) . ?
C7 C6 1.379(5) . ?
C7 H7 0.95 . ?
C6 C5 1.390(5) . ?
C6 H6 0.95 . ?
C16 C15 1.366(5) . ?
C16 H16 0.95 . ?
C15 C14 1.414(5) . ?
C15 H15 0.95 . ?
C14 C13 1.425(4) . ?
C13 H13 0.95 . ?
C5 C4 1.378(5) . ?
C5 H5 0.95 . ?
C4 H4 0.95 . ?
C1 C9 1.504(5) . ?
C9 C10 1.492(5) . ?
C9 H9B 0.99 . ?
C9 H9A 0.99 . ?

loop_
_geom_angle_atom_site_label_1
_geom_angle_atom_site_label_2
_geom_angle_atom_site_label_3
_geom_angle
_geom_angle_site_symmetry_1
_geom_angle_site_symmetry_3
_geom_angle_publ_flag
C1 S1 C8 91.62(18) . . ?
C18 C17 C16 120.3(4) . . ?
C18 C17 H17 119.8 . . ?
C16 C17 H17 119.8 . . ?
C17 C18 C19 120.9(4) . . ?
C17 C18 H18 119.5 . . ?
C19 C18 H18 119.5 . . ?
C14 C19 C20 119.0(3) . . ?
C14 C19 C18 118.3(4) . . ?
C20 C19 C18 122.7(4) . . ?
C21 C20 C19 120.7(4) . . ?
C21 C20 H20 119.6 . . ?
C19 C20 H20 119.6 . . ?
C20 C21 C12 120.7(4) . . ?
C20 C21 H21 119.6 . . ?
C12 C21 H21 119.6 . . ?
C13 C12 C21 119.7(3) . . ?
C13 C12 C11 122.0(3) . . ?
C21 C12 C11 118.0(3) . . ?
O1 C11 C2 120.9(3) . . ?
O1 C11 C12 119.3(3) . . ?
C2 C11 C12 119.6(3) . . ?
C1 C2 C3 112.2(3) . . ?
C1 C2 C11 121.8(3) . . ?
C3 C2 C11 125.9(3) . . ?
C8 C3 C4 118.4(3) . . ?
C8 C3 C2 111.9(3) . . ?
C4 C3 C2 129.6(4) . . ?
C7 C8 C3 121.9(3) . . ?
C7 C8 S1 126.7(3) . . ?
C3 C8 S1 111.4(3) . . ?
C6 C7 C8 118.1(4) . . ?
C6 C7 H7 121 . . ?
C8 C7 H7 121 . . ?
C7 C6 C5 121.1(4) . . ?
C7 C6 H6 119.5 . . ?
C5 C6 H6 119.5 . . ?
C15 C16 C17 120.9(4) . . ?
C15 C16 H16 119.6 . . ?
C17 C16 H16 119.6 . . ?
C16 C15 C14 120.1(4) . . ?
C16 C15 H15 120 . . ?
C14 C15 H15 120 . . ?
C19 C14 C15 119.5(3) . . ?
C19 C14 C13 119.0(3) . . ?
C15 C14 C13 121.5(3) . . ?
C12 C13 C14 120.9(3) . . ?
C12 C13 H13 119.6 . . ?
C14 C13 H13 119.6 . . ?
C4 C5 C6 120.9(4) . . ?
C4 C5 H5 119.6 . . ?
C6 C5 H5 119.6 . . ?
C5 C4 C3 119.5(4) . . ?
C5 C4 H4 120.2 . . ?
C3 C4 H4 120.2 . . ?
C2 C1 C9 127.6(4) . . ?
C2 C1 S1 112.8(3) . . ?
C9 C1 S1 119.6(3) . . ?
C10 C9 C1 113.2(3) . . ?
C10 C9 H9B 108.9 . . ?
C1 C9 H9B 108.9 . . ?
C10 C9 H9A 108.9 . . ?
C1 C9 H9A 108.9 . . ?
H9B C9 H9A 107.8 . . ?
F2 C10 F1 106.4(3) . . ?
F2 C10 F3 106.1(4) . . ?
F1 C10 F3 106.2(3) . . ?
F2 C10 C9 112.7(3) . . ?
F1 C10 C9 111.6(4) . . ?
F3 C10 C9 113.3(4) . . ?

loop_
_geom_torsion_atom_site_label_1
_geom_torsion_atom_site_label_2
_geom_torsion_atom_site_label_3
_geom_torsion_atom_site_label_4
_geom_torsion
_geom_torsion_site_symmetry_1
_geom_torsion_site_symmetry_2
_geom_torsion_site_symmetry_3
_geom_torsion_site_symmetry_4
_geom_torsion_publ_flag
C16 C17 C18 C19 -0.2(6) . . . . ?
C17 C18 C19 C14 -0.3(6) . . . . ?
C17 C18 C19 C20 178.9(4) . . . . ?
C14 C19 C20 C21 -0.5(6) . . . . ?
C18 C19 C20 C21 -179.7(4) . . . . ?
C19 C20 C21 C12 -0.6(6) . . . . ?
C20 C21 C12 C13 1.0(6) . . . . ?
C20 C21 C12 C11 175.8(3) . . . . ?
C13 C12 C11 O1 154.9(4) . . . . ?
C21 C12 C11 O1 -19.9(5) . . . . ?
C13 C12 C11 C2 -20.5(5) . . . . ?
C21 C12 C11 C2 164.8(3) . . . . ?
O1 C11 C2 C1 -42.9(5) . . . . ?
C12 C11 C2 C1 132.4(4) . . . . ?
O1 C11 C2 C3 139.4(4) . . . . ?
C12 C11 C2 C3 -45.3(5) . . . . ?
C1 C2 C3 C8 -3.4(4) . . . . ?
C11 C2 C3 C8 174.5(3) . . . . ?
C1 C2 C3 C4 172.7(3) . . . . ?
C11 C2 C3 C4 -9.5(6) . . . . ?
C4 C3 C8 C7 3.4(5) . . . . ?
C2 C3 C8 C7 179.9(3) . . . . ?
C4 C3 C8 S1 -174.8(3) . . . . ?
C2 C3 C8 S1 1.7(4) . . . . ?
C1 S1 C8 C7 -177.9(3) . . . . ?
C1 S1 C8 C3 0.2(3) . . . . ?
C3 C8 C7 C6 -1.2(5) . . . . ?
S1 C8 C7 C6 176.7(3) . . . . ?
C8 C7 C6 C5 -2.0(5) . . . . ?
C18 C17 C16 C15 0.5(6) . . . . ?
C17 C16 C15 C14 -0.4(6) . . . . ?
C20 C19 C14 C15 -178.8(3) . . . . ?
C18 C19 C14 C15 0.4(5) . . . . ?
C20 C19 C14 C13 1.3(5) . . . . ?
C18 C19 C14 C13 -179.5(3) . . . . ?
C16 C15 C14 C19 -0.1(5) . . . . ?
C16 C15 C14 C13 179.8(3) . . . . ?
C21 C12 C13 C14 -0.2(5) . . . . ?
C11 C12 C13 C14 -174.8(3) . . . . ?
C19 C14 C13 C12 -1.0(5) . . . . ?
C15 C14 C13 C12 179.1(3) . . . . ?
C7 C6 C5 C4 2.9(6) . . . . ?
C6 C5 C4 C3 -0.6(5) . . . . ?
C8 C3 C4 C5 -2.4(5) . . . . ?
C2 C3 C4 C5 -178.2(3) . . . . ?
C3 C2 C1 C9 -178.4(3) . . . . ?
C11 C2 C1 C9 3.6(6) . . . . ?
C3 C2 C1 S1 3.5(4) . . . . ?
C11 C2 C1 S1 -174.4(3) . . . . ?
C8 S1 C1 C2 -2.2(3) . . . . ?
C8 S1 C1 C9 179.6(3) . . . . ?
C2 C1 C9 C10 107.3(4) . . . . ?
S1 C1 C9 C10 -74.8(4) . . . . ?
C1 C9 C10 F2 64.9(5) . . . . ?
C1 C9 C10 F1 -175.4(4) . . . . ?
C1 C9 C10 F3 -55.6(5) . . . . ?

_shelx_res_file                  
;
TITL TRYaj_a.res in P2(1)2(1)2(1)
 shelx.res created by SHELXL-2016/4 at 22:02:17 on 04-Dec-2016
CELL  0.71073   5.4622  15.8611  19.1121   90.000   90.000   90.000
ZERR     4.00   0.0003   0.0010   0.0010    0.000    0.000    0.000
LATT  -1
SYMM  1/2 + X, 1/2 - Y, - Z
SYMM  - X, 1/2 + Y, 1/2 - Z
SYMM  1/2 - X, - Y, 1/2 + Z
SFAC  C    H    O    F    S
UNIT  84 52 4 12 4
MERG   2
HTAB
FMAP   2
PLAN    4
ACTA
BOND   $H
CONF
L.S.  70
TEMP  -133.66
WGHT    0.033900    0.142000
FVAR       0.73464
S1    5    0.305810    0.544989    0.182537    11.00000    0.03121    0.02925 =
         0.02649   -0.00254   -0.00360   -0.00124
F1    4    0.505589    0.698356   -0.016810    11.00000    0.07402    0.06062 =
         0.02024    0.01046    0.00306    0.00159
F2    4    0.398097    0.577343    0.021517    11.00000    0.11894    0.06683 =
         0.03162   -0.01543    0.00835   -0.04931
F3    4    0.764046    0.620255    0.036852    11.00000    0.06372    0.05477 =
         0.03961   -0.00329    0.01941    0.02311
O1    3    0.938224    0.737563    0.164187    11.00000    0.04176    0.04056 =
         0.02482    0.00468    0.01045   -0.00644
C17   1    0.830532    0.908912    0.517359    11.00000    0.04157    0.02865 =
         0.03987   -0.01486   -0.00968    0.00570
AFIX  43
H17   2    0.854924    0.942760    0.557770    11.00000   -1.20000
AFIX   0
C18   1    0.994681    0.911954    0.464018    11.00000    0.03162    0.02108 =
         0.04498   -0.00133   -0.01098   -0.00005
AFIX  43
H18   2    1.132754    0.948133    0.467502    11.00000   -1.20000
AFIX   0
C19   1    0.962799    0.861768    0.403053    11.00000    0.02049    0.01734 =
         0.03492    0.00274   -0.00603   -0.00026
C20   1    1.127283    0.864120    0.345816    11.00000    0.02417    0.02579 =
         0.04148    0.00948   -0.00542   -0.00628
AFIX  43
H20   2    1.265895    0.900237    0.347545    11.00000   -1.20000
AFIX   0
C21   1    1.088774    0.815009    0.288139    11.00000    0.02358    0.03253 =
         0.03022    0.00979    0.00200   -0.00132
AFIX  43
H21   2    1.200004    0.817769    0.249995    11.00000   -1.20000
AFIX   0
C12   1    0.885252    0.760128    0.284585    11.00000    0.02247    0.01812 =
         0.02094    0.00718   -0.00126   -0.00042
C11   1    0.843942    0.712496    0.217925    11.00000    0.01906    0.02768 =
         0.02321    0.00522    0.00093    0.00756
C2    1    0.673334    0.639156    0.217365    11.00000    0.02552    0.02417 =
         0.01485   -0.00315    0.00523    0.00461
C3    1    0.664465    0.572358    0.268993    11.00000    0.02496    0.02029 =
         0.01485   -0.00206    0.00439    0.00415
C8    1    0.468856    0.516986    0.257015    11.00000    0.02924    0.01921 =
         0.01892   -0.00240    0.00308    0.00598
C7    1    0.424778    0.447754    0.300150    11.00000    0.03375    0.01988 =
         0.03081   -0.00376    0.00685   -0.00280
AFIX  43
H7    2    0.289708    0.411355    0.291896    11.00000   -1.20000
AFIX   0
C6    1    0.582996    0.433649    0.355157    11.00000    0.04797    0.01666 =
         0.02702    0.00169    0.00977    0.00378
AFIX  43
H6    2    0.553421    0.387878    0.386083    11.00000   -1.20000
AFIX   0
C16   1    0.626092    0.856275    0.513088    11.00000    0.03246    0.03112 =
         0.02907   -0.01040    0.00058    0.00473
AFIX  43
H16   2    0.511850    0.855044    0.550553    11.00000   -1.20000
AFIX   0
C15   1    0.588255    0.806551    0.455760    11.00000    0.02004    0.02542 =
         0.03066   -0.00112    0.00330   -0.00061
AFIX  43
H15   2    0.448920    0.770792    0.453683    11.00000   -1.20000
AFIX   0
C14   1    0.756333    0.808245    0.399476    11.00000    0.02147    0.01743 =
         0.02582    0.00190   -0.00603    0.00481
C13   1    0.722871    0.757001    0.338994    11.00000    0.02043    0.01583 =
         0.02660    0.00309   -0.00432   -0.00235
AFIX  43
H13   2    0.585984    0.720183    0.336429    11.00000   -1.20000
AFIX   0
C5    1    0.784943    0.485270    0.366095    11.00000    0.03964    0.02736 =
         0.02041    0.00376   -0.00113    0.00912
AFIX  43
H5    2    0.895505    0.472771    0.403037    11.00000   -1.20000
AFIX   0
C4    1    0.826919    0.554344    0.324064    11.00000    0.02831    0.02152 =
         0.02138   -0.00354    0.00034    0.00207
AFIX  43
H4    2    0.964674    0.589557    0.332235    11.00000   -1.20000
AFIX   0
C1    1    0.497854    0.629938    0.167075    11.00000    0.02835    0.02221 =
         0.01962   -0.00586    0.00442    0.00294
C9    1    0.454092    0.685280    0.104386    11.00000    0.03560    0.03061 =
         0.02024    0.00233    0.00126    0.00647
AFIX  23
H9B   2    0.277707    0.699311    0.101861    11.00000   -1.20000
H9A   2    0.545607    0.738649    0.110504    11.00000   -1.20000
AFIX   0
C10   1    0.530177    0.645280    0.037140    11.00000    0.05439    0.03722 =
         0.02339   -0.00076    0.00530   -0.00794
HKLF    4  1.0  1.00  0.00  0.00  0.00  1.00  0.00  0.00  0.00  1.00
 
 
 
 
REM  TRYaj_a.res in P2(1)2(1)2(1)
REM R1 =  0.0418 for    2365 Fo > 4sig(Fo)  and  0.0640 for all    2917 data
REM    235 parameters refined using      0 restraints
 
END
 
WGHT      0.0335      0.1357
 
REM Instructions for potential hydrogen bonds
EQIV $1 x-1, y,
HTAB C9 O1_$1
HTAB C9 O1
 
REM Highest difference peak  0.184,  deepest hole -0.198,  1-sigma level  0.048
Q1    1   0.5677  0.8409  0.3137  11.00000  0.05    0.18
Q2    1   0.5784  0.7026 -0.0806  11.00000  0.05    0.18
Q3    1   0.9075  0.4820  0.3224  11.00000  0.05    0.17
Q4    1   0.3757  0.8648  0.5402  11.00000  0.05    0.16
;
_shelx_res_checksum              19318
####################################################################### 
# 
# This file contains crystal structure data downloaded from the 
# Cambridge Structural Database (CSD) hosted by the Cambridge 
# Crystallographic Data Centre (CCDC).
# 
# Full information about CCDC data access policies and citation 
# guidelines are available at http://www.ccdc.cam.ac.uk/access/V1 
# 
# Audit and citation data items may have been added by the CCDC. 
# Please retain this information to preserve the provenance of 
# this file and to allow appropriate attribution of the data. 
# 
#######################################################################

data_SJ_741
_database_code_depnum_ccdc_archive 'CCDC 1526057'
_audit_update_record             
;
2017-01-07 deposited with the CCDC.
2017-07-10 downloaded from the CCDC.
;

_audit_creation_date             2016-10-27T10:19:46-00:00
_audit_creation_method           'WinGX routine CIF_UPDATE'
_audit_conform_dict_name         cif_core.dic
_audit_conform_dict_version      2.4.3
_audit_conform_dict_location     ftp://ftp.iucr.org/pub/cif_core.dic

#----------------------------------------------------------------------------#
#                   CHEMICAL INFORMATION                                     #
#----------------------------------------------------------------------------#

_chemical_formula_moiety         'C17  H11  Br1  F3  N1  O1'
_chemical_formula_sum            'C17 H11 Br F3 N O'
_chemical_formula_weight         382.18
_chemical_absolute_configuration unk

#----------------------------------------------------------------------------#
#                   UNIT CELL INFORMATION                                    #
#----------------------------------------------------------------------------#

_symmetry_cell_setting           orthorhombic
_symmetry_space_group_name_H-M   'P 21 21 21'
_symmetry_space_group_name_Hall  'P 2ac 2ab'
_symmetry_Int_Tables_number      19
loop_
_symmetry_equiv_pos_as_xyz
'x, y, z'
'x+1/2, -y+1/2, -z'
'-x, y+1/2, -z+1/2'
'-x+1/2, -y, z+1/2'

_cell_length_a                   8.8354(4)
_cell_length_b                   12.2152(5)
_cell_length_c                   14.1439(7)
_cell_angle_alpha                90
_cell_angle_beta                 90
_cell_angle_gamma                90
_cell_volume                     1526.50(12)
_cell_formula_units_Z            4
_cell_measurement_temperature    100(2)
_cell_measurement_reflns_used    24
_cell_measurement_theta_min      2.718
_cell_measurement_theta_max      25.717
_cell_measurement_wavelength     0.71073

#----------------------------------------------------------------------------#
#                   CRYSTAL INFORMATION                                      #
#----------------------------------------------------------------------------#

_exptl_crystal_description       Block
_exptl_crystal_colour            Yellow
_exptl_crystal_size_max          0.4
_exptl_crystal_size_mid          0.3
_exptl_crystal_size_min          0.1
_exptl_crystal_density_diffrn    1.663
_exptl_crystal_density_method    'not measured'
_exptl_crystal_F_000             760

#----------------------------------------------------------------------------#
#                   ABSORPTION CORRECTION                                    #
#----------------------------------------------------------------------------#

_exptl_absorpt_coefficient_mu    2.728
_exptl_absorpt_correction_type   'multi scan'
_exptl_absorpt_process_details   
;
SADABS-2014/4 (Bruker,2014/4) was used for absorption correction.
        wR2(int) was 0.0758 before and 0.0460 after correction.
        The Ratio of minimum to maximum transmission is 0.9178.
        The \l/2 correction factor is 0.00150.
;
_exptl_absorpt_correction_T_min  0.5710
_exptl_absorpt_correction_T_max  0.7453

#----------------------------------------------------------------------------#
#                   DATA COLLECTION                                          #
#----------------------------------------------------------------------------#

_diffrn_ambient_temperature      100(2)
_diffrn_radiation_wavelength     0.71073
_diffrn_radiation_type           MoK\a
_diffrn_radiation_probe          x-ray
_diffrn_measurement_device_type  'Bruker D8 VENTURE'
_diffrn_measurement_method       '\f and \w scans'
_diffrn_standards_number         0
_diffrn_standards_interval_time  .
_diffrn_standards_interval_count .
_diffrn_standards_decay_%        ?
_diffrn_reflns_av_R_equivalents  0.0601
_diffrn_reflns_av_unetI/netI     0.0531
_diffrn_reflns_number            12899
_diffrn_reflns_limit_h_min       -10
_diffrn_reflns_limit_h_max       10
_diffrn_reflns_limit_k_min       -14
_diffrn_reflns_limit_k_max       13
_diffrn_reflns_limit_l_min       -17
_diffrn_reflns_limit_l_max       16
_diffrn_reflns_theta_min         2.718
_diffrn_reflns_theta_max         25.717
_diffrn_reflns_theta_full        25.242
_diffrn_measured_fraction_theta_full 0.999
_diffrn_measured_fraction_theta_max 0.997
_diffrn_reflns_Laue_measured_fraction_full 0.999
_diffrn_reflns_Laue_measured_fraction_max 0.997
_diffrn_reflns_point_group_measured_fraction_full 0.994
_diffrn_reflns_point_group_measured_fraction_max 0.991
_reflns_Friedel_fraction_full    0.987
_reflns_Friedel_fraction_max     0.984
_reflns_Friedel_coverage         0.722
_reflns_number_total             2889
_reflns_number_gt                2566
_reflns_threshold_expression     'I > 2\s(I)'

#----------------------------------------------------------------------------#
#                   COMPUTER PROGRAMS USED                                   #
#----------------------------------------------------------------------------#

_computing_data_collection       'Bruker APEX2'
_computing_cell_refinement       'Bruker SAINT'
_computing_data_reduction        'Bruker SAINT'
_computing_structure_solution    'SHELXT 2014/5 (Sheldrick, 2014)'
_computing_structure_refinement  'SHELXL-2016/4 (Sheldrick, 2016)'
_computing_molecular_graphics    'Ortep for Windows (Farrugia, 2012)'
_computing_publication_material  'WinGX publication routines (Farrugia, 2012)'

#----------------------------------------------------------------------------#
#                   STRUCTURE SOLUTION                                       #
#----------------------------------------------------------------------------#

_atom_sites_solution_hydrogens   geom

#----------------------------------------------------------------------------#
#                   REFINEMENT INFORMATION                                   #
#----------------------------------------------------------------------------#

_refine_ls_structure_factor_coef Fsqd
_refine_ls_matrix_type           full
_refine_ls_weighting_scheme      calc
_refine_ls_weighting_details     
'w=1/[\s^2^(Fo^2^)+(0.0159P)^2^+0.1415P] where P=(Fo^2^+2Fc^2^)/3'
_refine_ls_hydrogen_treatment    constr
_refine_ls_extinction_method     none
_refine_ls_number_reflns         2889
_refine_ls_number_parameters     208
_refine_ls_number_restraints     0
_refine_ls_number_constraints    0
_refine_ls_R_factor_all          0.0409
_refine_ls_R_factor_gt           0.0317
_refine_ls_wR_factor_ref         0.059
_refine_ls_wR_factor_gt          0.0566
_refine_ls_goodness_of_fit_ref   1.044
_refine_ls_restrained_S_all      1.044
_refine_ls_shift/su_max          0.001
_refine_ls_shift/su_mean         0
_refine_ls_abs_structure_details 
;
 Flack x determined using 960 quotients [(I+)-(I-)]/[(I+)+(I-)]
 (Parsons, Flack and Wagner, Acta Cryst. B69 (2013) 249-259).
;
_refine_ls_abs_structure_Flack   0.020(7)
_refine_diff_density_max         0.482
_refine_diff_density_min         -0.413
_refine_diff_density_rms         0.064

#----------------------------------------------------------------------------#
#                   CONSTRAINTS AND RESTRAINTS                               #
#----------------------------------------------------------------------------#


#----------------------------------------------------------------------------#
#                   ATOMIC TYPES, COORDINATES AND THERMAL PARAMETERS         #
#----------------------------------------------------------------------------#

loop_
_atom_type_symbol
_atom_type_description
_atom_type_scat_dispersion_real
_atom_type_scat_dispersion_imag
_atom_type_scat_source
C C 0.0033 0.0016 'International Tables Vol C Tables 4.2.6.8 and 6.1.1.4'
H H 0 0 'International Tables Vol C Tables 4.2.6.8 and 6.1.1.4'
N N 0.0061 0.0033 'International Tables Vol C Tables 4.2.6.8 and 6.1.1.4'
F F 0.0171 0.0103 'International Tables Vol C Tables 4.2.6.8 and 6.1.1.4'
Br Br -0.2901 2.4595 'International Tables Vol C Tables 4.2.6.8 and 6.1.1.4'
O O 0.0106 0.006 'International Tables Vol C Tables 4.2.6.8 and 6.1.1.4'

loop_
_atom_site_label
_atom_site_type_symbol
_atom_site_fract_x
_atom_site_fract_y
_atom_site_fract_z
_atom_site_U_iso_or_equiv
_atom_site_adp_type
_atom_site_occupancy
_atom_site_site_symmetry_order
_atom_site_calc_flag
_atom_site_refinement_flags_posn
_atom_site_refinement_flags_adp
_atom_site_refinement_flags_occupancy
_atom_site_disorder_assembly
_atom_site_disorder_group
C1 C 0.4787(4) 0.2419(3) 0.2811(3) 0.0111(8) Uani 1 1 d . . . . .
C2 C 0.3522(4) 0.3052(3) 0.3041(3) 0.0091(8) Uani 1 1 d . . . . .
C3 C 0.2628(4) 0.2415(3) 0.3698(2) 0.0101(8) Uani 1 1 d . . . . .
C4 C 0.1219(4) 0.2524(3) 0.4142(2) 0.0123(8) Uani 1 1 d . . . . .
H4 H 0.066199 0.316569 0.407722 0.015 Uiso 1 1 calc R U . . .
C5 C 0.0668(5) 0.1669(3) 0.4675(3) 0.0147(10) Uani 1 1 d . . . . .
H5 H -0.026289 0.174627 0.497523 0.018 Uiso 1 1 calc R U . . .
C6 C 0.1468(5) 0.0688(3) 0.4778(3) 0.0165(9) Uani 1 1 d . . . . .
H6 H 0.105836 0.012396 0.513733 0.02 Uiso 1 1 calc R U . . .
C7 C 0.2851(4) 0.0550(3) 0.4354(3) 0.0144(9) Uani 1 1 d . . . . .
H7 H 0.339435 -0.009785 0.442238 0.017 Uiso 1 1 calc R U . . .
C8 C 0.3412(4) 0.1414(3) 0.3816(3) 0.0101(9) Uani 1 1 d . . . . .
C9 C 0.6105(4) 0.2665(3) 0.2180(3) 0.0145(8) Uani 1 1 d . . . . .
H9A H 0.57424 0.304087 0.162025 0.017 Uiso 1 1 calc R U . . .
H9B H 0.656168 0.198172 0.197947 0.017 Uiso 1 1 calc R U . . .
C10 C 0.7291(5) 0.3359(3) 0.2651(3) 0.0199(10) Uani 1 1 d . . . . .
C11 C 0.3184(4) 0.4110(3) 0.2623(3) 0.0120(9) Uani 1 1 d . . . . .
C12 C 0.2076(4) 0.4847(3) 0.3091(3) 0.0110(9) Uani 1 1 d . . . . .
C13 C 0.2152(5) 0.5066(3) 0.4059(3) 0.0129(9) Uani 1 1 d . . . . .
H13 H 0.287019 0.470857 0.442757 0.015 Uiso 1 1 calc R U . . .
C14 C 0.1168(4) 0.5811(3) 0.4480(3) 0.0121(8) Uani 1 1 d . . . . .
H14 H 0.122857 0.597117 0.512116 0.015 Uiso 1 1 calc R U . . .
C15 C 0.0091(5) 0.6306(3) 0.3905(3) 0.0151(10) Uani 1 1 d . . . . .
C16 C -0.0027(5) 0.6100(3) 0.2952(3) 0.0181(10) Uani 1 1 d . . . . .
H16 H -0.077371 0.643561 0.259034 0.022 Uiso 1 1 calc R U . . .
C17 C 0.0995(4) 0.5380(3) 0.2542(3) 0.0154(9) Uani 1 1 d . . . . .
H17 H 0.095775 0.525137 0.189418 0.018 Uiso 1 1 calc R U . . .
N1 N 0.4721(4) 0.1462(3) 0.3288(2) 0.0125(8) Uani 1 1 d . . . . .
H1 H 0.539764 0.095679 0.326541 0.015 Uiso 1 1 calc R U . . .
F1 F 0.8465(3) 0.3529(2) 0.20649(19) 0.0293(7) Uani 1 1 d . . . . .
F2 F 0.7846(3) 0.2878(2) 0.34283(19) 0.0266(6) Uani 1 1 d . . . . .
F3 F 0.6778(2) 0.43463(19) 0.29091(18) 0.0223(6) Uani 1 1 d . . . . .
BR1 Br -0.12868(6) 0.73242(4) 0.44573(3) 0.03101(15) Uani 1 1 d . . . . .
O1 O 0.3766(3) 0.4421(2) 0.18689(18) 0.0134(6) Uani 1 1 d . . . . .

loop_
_atom_site_aniso_label
_atom_site_aniso_U_11
_atom_site_aniso_U_22
_atom_site_aniso_U_33
_atom_site_aniso_U_23
_atom_site_aniso_U_13
_atom_site_aniso_U_12
C1 0.0131(19) 0.009(2) 0.011(2) -0.0014(18) -0.0023(16) -0.0013(17)
C2 0.010(2) 0.0090(18) 0.008(2) -0.0017(14) 0.0002(17) -0.0005(16)
C3 0.0103(19) 0.012(2) 0.0075(19) -0.0013(17) -0.0043(15) 0.0009(17)
C4 0.0129(18) 0.011(2) 0.0130(18) -0.0025(15) -0.0030(17) 0.0004(18)
C5 0.011(2) 0.020(2) 0.013(2) -0.0033(18) 0.0006(18) -0.0041(17)
C6 0.022(2) 0.014(2) 0.013(2) 0.0030(16) 0.002(2) -0.009(2)
C7 0.021(2) 0.0087(19) 0.013(2) 0.0001(18) -0.004(2) -0.0001(16)
C8 0.009(2) 0.009(2) 0.012(2) -0.0039(16) -0.0025(17) -0.0028(16)
C9 0.016(2) 0.0123(19) 0.016(2) 0.0001(18) 0.0046(17) 0.0017(19)
C10 0.012(2) 0.021(3) 0.027(3) 0.001(2) 0.006(2) -0.0010(19)
C11 0.009(2) 0.012(2) 0.015(2) -0.0004(18) -0.0026(17) -0.0043(16)
C12 0.010(2) 0.010(2) 0.013(2) -0.0001(17) -0.0027(18) -0.0028(16)
C13 0.014(2) 0.009(2) 0.015(2) 0.0045(18) -0.0030(19) 0.0015(17)
C14 0.0158(19) 0.0103(17) 0.0103(19) 0.0011(17) 0.002(2) -0.0032(17)
C15 0.016(2) 0.009(2) 0.020(3) 0.0018(18) 0.0068(19) 0.0058(17)
C16 0.015(2) 0.024(3) 0.015(3) 0.008(2) -0.0028(19) 0.0068(19)
C17 0.018(2) 0.017(2) 0.012(2) 0.0030(17) -0.0027(18) -0.0004(18)
N1 0.0120(19) 0.0087(18) 0.017(2) 0.0006(15) 0.0003(15) 0.0048(14)
F1 0.0168(14) 0.0326(15) 0.0386(17) -0.0006(12) 0.0128(13) -0.0066(12)
F2 0.0158(13) 0.0314(16) 0.0326(16) 0.0028(13) -0.0071(12) 0.0024(11)
F3 0.0190(13) 0.0165(13) 0.0314(16) -0.0056(11) 0.0030(11) -0.0011(10)
BR1 0.0376(3) 0.0281(2) 0.0273(3) 0.0069(2) 0.0127(2) 0.0219(2)
O1 0.0146(14) 0.0132(14) 0.0125(15) 0.0008(11) 0.0012(14) -0.0012(14)


#----------------------------------------------------------------------------#
#                   MOLECULAR GEOMETRY                                       #
#----------------------------------------------------------------------------#

_geom_special_details            
;
 All esds (except the esd in the dihedral angle between two l.s. planes)
 are estimated using the full covariance matrix.  The cell esds are taken
 into account individually in the estimation of esds in distances, angles
 and torsion angles; correlations between esds in cell parameters are only
 used when they are defined by crystal symmetry.  An approximate (isotropic)
 treatment of cell esds is used for estimating esds involving l.s. planes.
;
loop_
_geom_bond_atom_site_label_1
_geom_bond_atom_site_label_2
_geom_bond_distance
_geom_bond_site_symmetry_2
_geom_bond_publ_flag
C1 N1 1.350(5) . ?
C1 C2 1.398(5) . ?
C1 C9 1.497(5) . ?
C2 C3 1.447(5) . ?
C2 C11 1.452(5) . ?
C3 C4 1.401(5) . ?
C3 C8 1.414(5) . ?
C4 C5 1.377(5) . ?
C4 H4 0.93 . ?
C5 C6 1.399(6) . ?
C5 H5 0.93 . ?
C6 C7 1.372(6) . ?
C6 H6 0.93 . ?
C7 C8 1.392(5) . ?
C7 H7 0.93 . ?
C8 N1 1.378(5) . ?
C9 C10 1.503(6) . ?
C9 H9A 0.97 . ?
C9 H9B 0.97 . ?
C10 F3 1.339(5) . ?
C10 F2 1.339(5) . ?
C10 F1 1.344(5) . ?
C11 O1 1.243(5) . ?
C11 C12 1.486(5) . ?
C12 C17 1.393(5) . ?
C12 C13 1.396(5) . ?
C13 C14 1.393(5) . ?
C13 H13 0.93 . ?
C14 C15 1.389(5) . ?
C14 H14 0.93 . ?
C15 C16 1.376(6) . ?
C15 BR1 1.908(4) . ?
C16 C17 1.388(6) . ?
C16 H16 0.93 . ?
C17 H17 0.93 . ?
N1 H1 0.86 . ?

loop_
_geom_angle_atom_site_label_1
_geom_angle_atom_site_label_2
_geom_angle_atom_site_label_3
_geom_angle
_geom_angle_site_symmetry_1
_geom_angle_site_symmetry_3
_geom_angle_publ_flag
N1 C1 C2 109.1(3) . . ?
N1 C1 C9 120.4(3) . . ?
C2 C1 C9 130.5(3) . . ?
C1 C2 C3 106.8(3) . . ?
C1 C2 C11 124.2(4) . . ?
C3 C2 C11 128.9(3) . . ?
C4 C3 C8 117.7(3) . . ?
C4 C3 C2 136.2(4) . . ?
C8 C3 C2 105.9(3) . . ?
C5 C4 C3 119.2(4) . . ?
C5 C4 H4 120.4 . . ?
C3 C4 H4 120.4 . . ?
C4 C5 C6 121.8(4) . . ?
C4 C5 H5 119.1 . . ?
C6 C5 H5 119.1 . . ?
C7 C6 C5 120.7(4) . . ?
C7 C6 H6 119.6 . . ?
C5 C6 H6 119.6 . . ?
C6 C7 C8 117.5(4) . . ?
C6 C7 H7 121.2 . . ?
C8 C7 H7 121.2 . . ?
N1 C8 C7 128.8(4) . . ?
N1 C8 C3 108.1(3) . . ?
C7 C8 C3 123.1(3) . . ?
C1 C9 C10 113.1(3) . . ?
C1 C9 H9A 109 . . ?
C10 C9 H9A 109 . . ?
C1 C9 H9B 109 . . ?
C10 C9 H9B 109 . . ?
H9A C9 H9B 107.8 . . ?
F3 C10 F2 107.2(4) . . ?
F3 C10 F1 106.9(3) . . ?
F2 C10 F1 106.9(3) . . ?
F3 C10 C9 113.1(3) . . ?
F2 C10 C9 111.8(3) . . ?
F1 C10 C9 110.6(4) . . ?
O1 C11 C2 122.4(4) . . ?
O1 C11 C12 118.0(3) . . ?
C2 C11 C12 119.6(4) . . ?
C17 C12 C13 119.4(4) . . ?
C17 C12 C11 119.1(4) . . ?
C13 C12 C11 121.4(4) . . ?
C14 C13 C12 120.9(4) . . ?
C14 C13 H13 119.5 . . ?
C12 C13 H13 119.5 . . ?
C15 C14 C13 117.5(4) . . ?
C15 C14 H14 121.2 . . ?
C13 C14 H14 121.2 . . ?
C16 C15 C14 123.1(4) . . ?
C16 C15 BR1 118.2(3) . . ?
C14 C15 BR1 118.8(3) . . ?
C15 C16 C17 118.4(4) . . ?
C15 C16 H16 120.8 . . ?
C17 C16 H16 120.8 . . ?
C16 C17 C12 120.6(4) . . ?
C16 C17 H17 119.7 . . ?
C12 C17 H17 119.7 . . ?
C1 N1 C8 110.1(3) . . ?
C1 N1 H1 124.9 . . ?
C8 N1 H1 124.9 . . ?

loop_
_geom_torsion_atom_site_label_1
_geom_torsion_atom_site_label_2
_geom_torsion_atom_site_label_3
_geom_torsion_atom_site_label_4
_geom_torsion
_geom_torsion_site_symmetry_1
_geom_torsion_site_symmetry_2
_geom_torsion_site_symmetry_3
_geom_torsion_site_symmetry_4
_geom_torsion_publ_flag
N1 C1 C2 C3 -0.6(4) . . . . ?
C9 C1 C2 C3 -178.7(4) . . . . ?
N1 C1 C2 C11 -176.9(4) . . . . ?
C9 C1 C2 C11 5.0(6) . . . . ?
C1 C2 C3 C4 -174.6(4) . . . . ?
C11 C2 C3 C4 1.4(7) . . . . ?
C1 C2 C3 C8 -0.8(4) . . . . ?
C11 C2 C3 C8 175.2(4) . . . . ?
C8 C3 C4 C5 0.6(5) . . . . ?
C2 C3 C4 C5 173.9(4) . . . . ?
C3 C4 C5 C6 -0.8(6) . . . . ?
C4 C5 C6 C7 0.7(6) . . . . ?
C5 C6 C7 C8 -0.5(6) . . . . ?
C6 C7 C8 N1 -176.6(4) . . . . ?
C6 C7 C8 C3 0.4(6) . . . . ?
C4 C3 C8 N1 177.1(3) . . . . ?
C2 C3 C8 N1 1.9(4) . . . . ?
C4 C3 C8 C7 -0.4(6) . . . . ?
C2 C3 C8 C7 -175.6(4) . . . . ?
N1 C1 C9 C10 -97.1(4) . . . . ?
C2 C1 C9 C10 80.8(5) . . . . ?
C1 C9 C10 F3 -61.9(5) . . . . ?
C1 C9 C10 F2 59.2(4) . . . . ?
C1 C9 C10 F1 178.2(3) . . . . ?
C1 C2 C11 O1 18.4(6) . . . . ?
C3 C2 C11 O1 -157.0(4) . . . . ?
C1 C2 C11 C12 -163.2(3) . . . . ?
C3 C2 C11 C12 21.4(6) . . . . ?
O1 C11 C12 C17 42.8(5) . . . . ?
C2 C11 C12 C17 -135.7(4) . . . . ?
O1 C11 C12 C13 -133.4(4) . . . . ?
C2 C11 C12 C13 48.1(5) . . . . ?
C17 C12 C13 C14 -0.3(6) . . . . ?
C11 C12 C13 C14 175.9(3) . . . . ?
C12 C13 C14 C15 1.4(6) . . . . ?
C13 C14 C15 C16 -0.7(6) . . . . ?
C13 C14 C15 BR1 179.6(3) . . . . ?
C14 C15 C16 C17 -1.2(6) . . . . ?
BR1 C15 C16 C17 178.5(3) . . . . ?
C15 C16 C17 C12 2.4(6) . . . . ?
C13 C12 C17 C16 -1.7(6) . . . . ?
C11 C12 C17 C16 -178.0(3) . . . . ?
C2 C1 N1 C8 1.9(4) . . . . ?
C9 C1 N1 C8 -179.8(3) . . . . ?
C7 C8 N1 C1 174.9(4) . . . . ?
C3 C8 N1 C1 -2.4(4) . . . . ?

_shelx_res_file                  
;
TITL TRYAJ_a.res in P2(1)2(1)2(1)
 shelx.res created by SHELXL-2016/4 at 10:08:02 on 27-Oct-2016
CELL  0.71073   8.8354  12.2152  14.1439   90.000   90.000   90.000
ZERR     4.00   0.0004   0.0005   0.0007    0.000    0.000    0.000
LATT  -1
SYMM  1/2 + X, 1/2 - Y, - Z
SYMM  - X, 1/2 + Y, 1/2 - Z
SYMM  1/2 - X, - Y, 1/2 + Z
SFAC  C    H    N    F    BR   O
UNIT  68 44 4 12 4 4
MERG   2
EQIV $3 -x+1/2, -y+1, z-1/2
EQIV $2 -x+1/2, -y+1, z+1/2
EQIV $1 x+1/2, -y+3/2, -z+1
FMAP   2
PLAN    5
ACTA
BOND   $H
CONF
L.S.  70
TEMP    22.00
WGHT    0.015900    0.141500
FVAR       0.57573
C1    1    0.478739    0.241859    0.281054    11.00000    0.01311    0.00913 =
         0.01092   -0.00137   -0.00228   -0.00133
C2    1    0.352174    0.305162    0.304061    11.00000    0.00989    0.00903 =
         0.00829   -0.00168    0.00021   -0.00046
C3    1    0.262835    0.241466    0.369822    11.00000    0.01033    0.01235 =
         0.00748   -0.00129   -0.00432    0.00089
C4    1    0.121855    0.252385    0.414199    11.00000    0.01286    0.01100 =
         0.01297   -0.00253   -0.00298    0.00042
AFIX  43
H4    2    0.066199    0.316569    0.407722    11.00000   -1.20000
AFIX   0
C5    1    0.066751    0.166934    0.467501    11.00000    0.01125    0.01960 =
         0.01330   -0.00330    0.00062   -0.00408
AFIX  43
H5    2   -0.026289    0.174627    0.497523    11.00000   -1.20000
AFIX   0
C6    1    0.146829    0.068818    0.477770    11.00000    0.02219    0.01441 =
         0.01295    0.00299    0.00236   -0.00869
AFIX  43
H6    2    0.105836    0.012396    0.513733    11.00000   -1.20000
AFIX   0
C7    1    0.285147    0.054955    0.435365    11.00000    0.02139    0.00870 =
         0.01312    0.00006   -0.00388   -0.00011
AFIX  43
H7    2    0.339435   -0.009785    0.442238    11.00000   -1.20000
AFIX   0
C8    1    0.341218    0.141446    0.381645    11.00000    0.00933    0.00938 =
         0.01172   -0.00390   -0.00251   -0.00276
C9    1    0.610476    0.266522    0.218048    11.00000    0.01550    0.01233 =
         0.01572    0.00013    0.00464    0.00172
AFIX  23
H9A   2    0.574240    0.304087    0.162025    11.00000   -1.20000
H9B   2    0.656168    0.198172    0.197947    11.00000   -1.20000
AFIX   0
C10   1    0.729088    0.335914    0.265091    11.00000    0.01192    0.02067 =
         0.02725    0.00096    0.00628   -0.00103
C11   1    0.318446    0.410964    0.262287    11.00000    0.00917    0.01225 =
         0.01462   -0.00041   -0.00257   -0.00432
C12   1    0.207648    0.484696    0.309099    11.00000    0.00966    0.00985 =
         0.01341   -0.00014   -0.00272   -0.00283
C13   1    0.215215    0.506564    0.405872    11.00000    0.01389    0.00944 =
         0.01525    0.00451   -0.00305    0.00148
AFIX  43
H13   2    0.287019    0.470857    0.442757    11.00000   -1.20000
AFIX   0
C14   1    0.116770    0.581085    0.447951    11.00000    0.01578    0.01030 =
         0.01026    0.00114    0.00160   -0.00324
AFIX  43
H14   2    0.122857    0.597117    0.512116    11.00000   -1.20000
AFIX   0
C15   1    0.009131    0.630588    0.390514    11.00000    0.01623    0.00934 =
         0.01959    0.00177    0.00683    0.00578
C16   1   -0.002669    0.609997    0.295166    11.00000    0.01452    0.02448 =
         0.01534    0.00762   -0.00284    0.00675
AFIX  43
H16   2   -0.077371    0.643561    0.259034    11.00000   -1.20000
AFIX   0
C17   1    0.099526    0.537965    0.254189    11.00000    0.01754    0.01654 =
         0.01215    0.00298   -0.00270   -0.00037
AFIX  43
H17   2    0.095775    0.525137    0.189418    11.00000   -1.20000
AFIX   0
N1    3    0.472126    0.146240    0.328790    11.00000    0.01198    0.00869 =
         0.01696    0.00056    0.00032    0.00480
AFIX  43
H1    2    0.539764    0.095679    0.326541    11.00000   -1.20000
AFIX   0
F1    4    0.846529    0.352928    0.206487    11.00000    0.01676    0.03261 =
         0.03858   -0.00063    0.01282   -0.00657
F2    4    0.784606    0.287848    0.342826    11.00000    0.01580    0.03138 =
         0.03260    0.00284   -0.00711    0.00243
F3    4    0.677767    0.434633    0.290909    11.00000    0.01903    0.01653 =
         0.03139   -0.00558    0.00296   -0.00107
BR1   5   -0.128675    0.732418    0.445732    11.00000    0.03758    0.02813 =
         0.02734    0.00693    0.01273    0.02194
O1    6    0.376613    0.442070    0.186888    11.00000    0.01456    0.01322 =
         0.01250    0.00078    0.00124   -0.00120
HKLF    4  1.0  1.00  0.00  0.00  0.00  1.00  0.00  0.00  0.00  1.00
 
 
 
 
REM  TRYAJ_a.res in P2(1)2(1)2(1)
REM R1 =  0.0317 for    2566 Fo > 4sig(Fo)  and  0.0409 for all    2889 data
REM    208 parameters refined using      0 restraints
 
END
 
WGHT      0.0159      0.1417
 
REM Highest difference peak  0.482,  deepest hole -0.413,  1-sigma level  0.064
Q1    1  -0.0269  0.7782  0.4618  11.00000  0.05    0.48
Q2    1  -0.1918  0.6865  0.4035  11.00000  0.05    0.36
Q3    1  -0.1942  0.7053  0.5183  11.00000  0.05    0.23
Q4    1   0.5417  0.2689  0.2603  11.00000  0.05    0.23
Q5    1   0.2244  0.5027  0.3541  11.00000  0.05    0.23
;
_shelx_res_checksum              20871
